# Supplementary material for: SIRT5-mediated desuccinylation of PPA2 enhances HIF-1alpha-dependent adaptation to hypoxic stress and colorectal cancer metastasis
Source: EMBO J. 2025 Mar 31;44(9):2514–40. doi: 10.1038/s44318-025-00416-1 (PMC12048626; doi:10.1038/s44318-025-00416-1)
Supplement: Supplementary file 6 — Dataset EV1 [file 44318_2025_416_MOESM6_ESM.xlsx]

## Sheet: Legend of Dataset EV1
Legend of Dataset EV1:
(Table 1) Downregulated genes in liver metastasis comapared to primary CRC tumor from GSE41258
(Table 2) Downregulated genes in CRC tumor comapared to normal colon mucosa from GSE44076
(Table 3) List of 1719 metabolic enzyme genes
(Table 4) Common genes of Table 1-3
(Table 5) Univariate cox proportional hazards analysis of genes in Table 4 using TCGA_COAD datase. Genes with HR<1 and cox p<0.05 are marked as red.

## Sheet: Table 1
Table 1. Downregulated genes in liver metastasis comapared to primary CRC tumor from GSE41258
Tag	logFC	AveExpr	t	P.Value	adj.P.Val	B
VWF	-2.25872	5.94092	-18.401	2.08e-47	2.81e-43	96.6965
MMP3	-2.97657	6.77084	-14.1135	3.7e-33	4.17e-30	64.5349
WNT5A	-1.99527	6.35732	-13.667	1.13e-31	9.57e-29	61.1768
MMP1	-3.63888	6.95736	-12.6717	2.21e-28	1.5e-25	53.7362
CTSK	-1.66594	7.81585	-12.3653	2.24e-27	1.37e-24	51.464
MMP2	-1.78554	8.25913	-12.2372	5.87e-27	3.3e-24	50.5172
TMEM158	-2.50804	6.14581	-11.5183	1.26e-24	5.87e-22	45.2451
ACTG2	-2.65298	8.10634	-11.4714	1.78e-24	8.03e-22	44.9036
MAB21L2	-1.96659	5.84011	-11.343	4.6e-24	2.01e-21	43.9721
SPARCL1	-1.74912	8.21505	-11.137	2.1e-23	8.59e-21	42.4829
SGCB	-1.02274	6.25491	-10.9831	6.48e-23	2.43e-20	41.3754
FBLN1	-1.2421	5.98422	-10.9515	8.17e-23	2.98e-20	41.1484
GREM1	-2.07299	7.63279	-10.7613	3.26e-22	1.1e-19	39.7883
PRKAR2B	-1.27483	4.39791	-10.6672	6.46e-22	2.13e-19	39.1179
HSPA8 /// SNORD14C /// SNORD14D	-1.0531	10.4721	-10.5063	2.07e-21	6.35e-19	37.9769
FOXF1	-1.2478	6.60183	-10.4143	4.01e-21	1.15e-18	37.3273
PDZD2	-1.31163	3.82308	-10.2962	9.35e-21	2.48e-18	36.4958
CHN1	-1.29949	5.68744	-10.2712	1.12e-20	2.9e-18	36.3208
TWSG1	-1.86819	3.87552	-10.1863	2.05e-20	5.13e-18	35.7255
CAV1	-1.57762	6.34516	-9.8352	2.46e-19	5.84e-17	33.2864
RHOA	-0.908342	9.81257	-9.79295	3.32e-19	7.73e-17	32.9952
H2AFZ	-0.833756	9.22911	-9.65386	8.78e-19	1.98e-16	32.0401
P2RY14	-1.3866	4.1307	-9.55793	1.71e-18	3.73e-16	31.3848
TIMM17A	-0.786965	7.00112	-9.55563	1.74e-18	3.73e-16	31.3692
SYNC	-1.05377	4.1528	-9.33947	7.77e-18	1.61e-15	29.9032
COL5A3	-0.932932	4.61998	-9.30617	9.77e-18	2e-15	29.6787
UQCRFS1	-0.848175	9.25675	-9.22808	1.67e-17	3.27e-15	29.1537
DKK3	-1.62574	5.40599	-9.15775	2.7e-17	5.16e-15	28.6826
CHL1	-1.2408	2.94849	-9.15013	2.84e-17	5.34e-15	28.6316
PSMC3	-0.620566	7.03005	-9.12499	3.37e-17	6.25e-15	28.4637
ANGPTL2	-1.00634	7.61211	-8.97507	9.34e-17	1.66e-14	27.4668
DIXDC1	-0.758556	5.83944	-8.96183	1.02e-16	1.79e-14	27.3791
ATP5A1	-0.674225	9.72466	-8.93097	1.26e-16	2.12e-14	27.1751
YWHAQ	-0.6072	9.34251	-8.93282	1.24e-16	2.12e-14	27.1873
TMEM109	-0.485888	7.73802	-8.92625	1.3e-16	2.17e-14	27.1439
WARS	-1.17438	7.24221	-8.9147	1.4e-16	2.31e-14	27.0676
COL6A1	-1.23267	6.63612	-8.877	1.81e-16	2.84e-14	26.819
FBN2	-0.568164	4.96778	-8.86936	1.9e-16	2.96e-14	26.7687
TUBA1B	-0.538506	11.087	-8.82324	2.6e-16	3.85e-14	26.4654
NID2	-0.928658	6.55329	-8.81809	2.69e-16	3.95e-14	26.4316
RARS	-0.530357	7.48085	-8.77612	3.56e-16	5.17e-14	26.1563
TUBA1C	-0.494266	11.3331	-8.73934	4.55e-16	6.47e-14	25.9156
TNFSF11	-1.29591	4.59287	-8.73151	4.79e-16	6.75e-14	25.8645
PDPN	-0.462057	4.98553	-8.64043	8.79e-16	1.21e-13	25.2709
HMGN2	-0.508694	9.90393	-8.60375	1.12e-15	1.53e-13	25.0328
SNRPD2	-0.429086	9.92489	-8.56381	1.46e-15	1.95e-13	24.7741
ATP5G3	-0.678414	9.48714	-8.53913	1.72e-15	2.23e-13	24.6145
ATP5B	-0.632503	10.2022	-8.54042	1.7e-15	2.23e-13	24.6228
RRM1	-0.811805	7.45804	-8.51495	2.02e-15	2.55e-13	24.4584
OXCT1	-1.0333	5.67994	-8.51211	2.05e-15	2.57e-13	24.4401
PDE4D	-0.804793	5.61428	-8.49314	2.33e-15	2.89e-13	24.3178
ADAMDEC1	-1.68555	6.2978	-8.42959	3.53e-15	4.27e-13	23.9093
UQCRC1	-0.595072	9.41937	-8.41561	3.87e-15	4.63e-13	23.8196
MYL6	-0.404983	10.3951	-8.40332	4.2e-15	4.98e-13	23.7409
ICMT	-0.490915	7.3488	-8.40106	4.26e-15	5.01e-13	23.7264
SNRNP25	-0.685668	6.97284	-8.35473	5.77e-15	6.61e-13	23.4301
ANTXR1	-1.15582	3.46635	-8.35031	5.94e-15	6.74e-13	23.4019
SNX17	-0.60716	6.02562	-8.33978	6.36e-15	7.16e-13	23.3347
EIF4E	-0.891197	7.25777	-8.31298	7.57e-15	8.46e-13	23.1638
CNIH3	-1.21151	3.06447	-8.28938	8.83e-15	9.7e-13	23.0137
FAT4	-0.543935	5.55798	-8.23985	1.22e-14	1.31e-12	22.6992
EIF3K	-0.527045	9.45405	-8.23577	1.25e-14	1.32e-12	22.6734
NKX3-2	-0.43265	4.2069	-8.23711	1.24e-14	1.32e-12	22.6819
RAB23	-0.877743	5.21678	-8.21828	1.4e-14	1.47e-12	22.5626
ALDH1A3	-1.12943	6.01937	-8.19817	1.6e-14	1.65e-12	22.4354
LRRC15	-0.652322	6.07208	-8.19639	1.61e-14	1.65e-12	22.4241
HNRNPA3 /// HNRNPA3P1	-0.60645	7.34092	-8.19121	1.67e-14	1.68e-12	22.3914
COL6A2	-1.20943	8.73613	-8.16324	2e-14	1.96e-12	22.2149
XPO7	-0.592718	5.77934	-8.16281	2e-14	1.96e-12	22.2122
CCT4	-0.537804	9.6815	-8.13506	2.4e-14	2.31e-12	22.0373
CHRDL1	-1.49634	4.74058	-8.12904	2.49e-14	2.39e-12	21.9995
HNRNPM	-0.504647	8.43425	-8.1262	2.54e-14	2.41e-12	21.9816
BCAP29	-0.804314	6.1652	-8.09424	3.12e-14	2.92e-12	21.7808
MPHOSPH9	-1.16736	3.36979	-8.09047	3.19e-14	2.98e-12	21.7572
CRK	-0.489873	7.02792	-8.08763	3.25e-14	3.01e-12	21.7394
ATP5F1	-0.571423	9.40537	-8.08625	3.28e-14	3.02e-12	21.7307
TRNAU1AP	-0.536479	5.67129	-8.03563	4.54e-14	4.11e-12	21.4137
NFKB1	-0.449364	6.53836	-8.03646	4.51e-14	4.11e-12	21.4189
MRPS11	-0.525099	5.98452	-8.03307	4.61e-14	4.15e-12	21.3977
PSMD8	-0.497377	8.39731	-8.01473	5.18e-14	4.64e-12	21.2831
COPS4	-0.542501	6.78915	-8.01251	5.26e-14	4.68e-12	21.2693
TRMT5	-0.553462	9.08819	-8.00444	5.54e-14	4.89e-12	21.2189
RRM2	-1.04131	7.8806	-7.99698	5.81e-14	5.06e-12	21.1725
ITIH5	-0.857167	5.29837	-7.99288	5.96e-14	5.16e-12	21.1469
PDE4B	-1.2487	5.55347	-7.99142	6.02e-14	5.18e-12	21.1378
ACTR1A	-0.524044	6.24121	-7.97386	6.73e-14	5.76e-12	21.0284
PRPF31	-0.522626	5.39609	-7.94966	7.85e-14	6.67e-12	20.8779
MEIS1	-1.07391	6.07017	-7.93224	8.77e-14	7.36e-12	20.7698
SRSF3	-0.614897	8.75315	-7.92673	9.08e-14	7.53e-12	20.7356
CCL11	-0.787724	6.22746	-7.92104	9.41e-14	7.66e-12	20.7004
MMP12	-1.46982	8.33683	-7.9026	1.06e-13	8.56e-12	20.5861
IGKC /// IGKV2-28 /// IGKV2-28 /// IGKV2D-28 /// IGKV2D-28	-3.02159	6.82072	-7.88185	1.21e-13	9.71e-12	20.4577
PAFAH1B1	-0.530939	6.25269	-7.87922	1.23e-13	9.81e-12	20.4415
TUBB	-0.541024	9.78443	-7.87136	1.29e-13	1.02e-11	20.3929
NDUFAB1	-0.510233	9.3951	-7.87126	1.29e-13	1.02e-11	20.3923
MDH1	-0.49084	8.9021	-7.87043	1.3e-13	1.02e-11	20.3871
BTF3P12 /// BTF3P12	-0.694184	6.72704	-7.84413	1.53e-13	1.19e-11	20.2248
LSM3	-0.512642	7.73332	-7.84121	1.56e-13	1.2e-11	20.2068
TIMM13	-0.557689	7.92759	-7.82211	1.76e-13	1.34e-11	20.0892
AC128677.4 /// CH17-132F21.1 /// IGKV1OR-1 /// IGKV1OR-1 /// IGKV1OR10-1 /// IGKV1OR10-1 /// IGKV1OR2-2	-2.52422	7.19285	-7.79586	2.08e-13	1.57e-11	19.9278
SLC25A3	-0.468287	10.2136	-7.78459	2.23e-13	1.66e-11	19.8586
ATP6V1A	-1.05021	5.65355	-7.77998	2.29e-13	1.69e-11	19.8303
GLT8D2	-0.840253	5.19711	-7.78028	2.29e-13	1.69e-11	19.8321
IGH /// IGHA1 /// IGHA2 /// IGHD /// IGHG1 /// IGHG3 /// IGHG4 /// IGHM /// IGHV3-23 /// IGHV4-31	-3.18625	5.63769	-7.77021	2.44e-13	1.79e-11	19.7703
TPSAB1 /// TPSB2	-1.20005	6.29761	-7.76961	2.45e-13	1.79e-11	19.7667
IGJ	-2.31636	6.89958	-7.75766	2.64e-13	1.91e-11	19.6935
SLC25A5	-0.687188	10.4405	-7.75301	2.72e-13	1.94e-11	19.665
GLRX5	-0.579715	7.42249	-7.74241	2.9e-13	2.07e-11	19.6001
TPSAB1	-1.16508	6.5124	-7.73081	3.12e-13	2.2e-11	19.5292
IMPAD1	-0.763425	5.08451	-7.72831	3.17e-13	2.21e-11	19.5139
METAP2	-0.565317	7.30437	-7.72908	3.16e-13	2.21e-11	19.5186
ENPP2	-0.996725	6.21391	-7.70634	3.64e-13	2.52e-11	19.3797
PBK	-1.16342	6.34522	-7.69129	4e-13	2.76e-11	19.2879
GYG1	-0.570312	7.44399	-7.6896	4.04e-13	2.77e-11	19.2776
SLCO2A1	-0.511518	5.78045	-7.67769	4.35e-13	2.96e-11	19.2051
TFRC	-0.804453	9.55623	-7.67296	4.48e-13	3.03e-11	19.1763
PGAM1	-0.642302	9.16878	-7.67121	4.53e-13	3.05e-11	19.1657
CH25H	-0.960012	5.73104	-7.6552	5.01e-13	3.35e-11	19.0683
LSM2	-0.573038	6.76008	-7.65419	5.04e-13	3.35e-11	19.0622
TPM1	-0.888565	8.12769	-7.64774	5.24e-13	3.47e-11	19.023
PSME3	-0.567105	7.19658	-7.64542	5.32e-13	3.51e-11	19.0089
ASNA1	-0.438769	6.71094	-7.64153	5.45e-13	3.56e-11	18.9852
IGKV1-37 /// IGKV1-37 /// IGKV1D-37 /// IGKV1D-37	-2.59911	6.5916	-7.64005	5.5e-13	3.57e-11	18.9763
TPSB2	-1.16351	6.21086	-7.63641	5.63e-13	3.62e-11	18.9542
LAP3	-0.795788	7.79947	-7.6328	5.75e-13	3.69e-11	18.9323
PRMT5	-0.686545	7.22801	-7.62197	6.15e-13	3.87e-11	18.8666
SMC4	-0.64349	7.07487	-7.57604	8.18e-13	5.07e-11	18.5887
ENTPD1-AS1	-0.401644	5.40701	-7.57407	8.28e-13	5.11e-11	18.5768
C4orf27	-0.603699	6.29291	-7.56872	8.56e-13	5.26e-11	18.5445
SPCS1	-0.562963	8.92396	-7.56637	8.69e-13	5.31e-11	18.5303
TRAPPC3	-0.488644	6.9513	-7.56443	8.79e-13	5.35e-11	18.5186
C19orf10	-0.520573	7.50869	-7.56177	8.94e-13	5.42e-11	18.5025
MANF	-0.561414	8.13702	-7.54769	9.75e-13	5.88e-11	18.4177
IGH /// IGHA1 /// IGHA2 /// IGHG1 /// IGHG2 /// IGHG3 /// IGHM /// IGHV4-31 /// LOC102725526	-3.37213	5.71906	-7.54322	1e-12	5.97e-11	18.3907
RAD1	-0.450356	5.96531	-7.54388	9.98e-13	5.97e-11	18.3947
ZWILCH	-0.861296	5.58459	-7.53782	1.04e-12	6.14e-11	18.3582
HMGCR	-0.781194	6.71191	-7.53382	1.06e-12	6.21e-11	18.3341
ATP6V0D1	-0.548046	8.39725	-7.53453	1.06e-12	6.21e-11	18.3384
TUBA3C /// TUBA3D	-0.502987	8.25701	-7.53512	1.05e-12	6.21e-11	18.342
CCT2	-0.758347	8.0838	-7.4973	1.33e-12	7.68e-11	18.1146
WBP11	-0.883149	6.23438	-7.48383	1.44e-12	8.28e-11	18.0338
MCL1	-1.72102	5.65372	-7.48101	1.47e-12	8.38e-11	18.0169
ILF2	-0.522584	7.91838	-7.47675	1.51e-12	8.57e-11	17.9914
IGH /// IGHA1 /// IGHA2 /// IGHD /// IGHG1 /// IGHG3 /// IGHG4 /// IGHM /// IGHV4-31	-2.68147	5.30874	-7.4568	1.71e-12	9.53e-11	17.872
PGD	-0.86912	7.09193	-7.4475	1.81e-12	1e-10	17.8163
CXCL1	-1.05183	7.94041	-7.43403	1.96e-12	1.09e-10	17.7359
TRA2B	-0.503739	7.9083	-7.42808	2.03e-12	1.12e-10	17.7004
ARF4	-0.629113	8.288	-7.42344	2.09e-12	1.14e-10	17.6727
F3	-1.26083	6.40306	-7.41928	2.15e-12	1.17e-10	17.6479
NDUFS4	-0.488948	7.63288	-7.41737	2.17e-12	1.17e-10	17.6365
ARL3	-0.422164	7.00261	-7.40542	2.34e-12	1.26e-10	17.5653
ACKR1	-0.601966	4.48609	-7.39764	2.45e-12	1.31e-10	17.5189
AIDA	-0.721648	6.84036	-7.38973	2.57e-12	1.37e-10	17.4719
C1QBP	-0.81792	7.9848	-7.37452	2.82e-12	1.48e-10	17.3815
DLAT	-0.77634	5.68834	-7.36124	3.06e-12	1.59e-10	17.3026
IGKV1OR2-108 /// IGKV1OR2-108	-2.32886	7.47817	-7.31748	3.99e-12	2.05e-10	17.0434
LRRC59	-0.485881	8.81834	-7.31532	4.04e-12	2.07e-10	17.0306
LSM4	-0.607072	7.68976	-7.30509	4.3e-12	2.19e-10	16.9702
TOX	-1.01104	4.59324	-7.24752	6.09e-12	3.06e-10	16.631
CDKN2C	-0.737583	4.81653	-7.23621	6.52e-12	3.26e-10	16.5646
CALU	-0.766275	6.743	-7.22253	7.08e-12	3.51e-10	16.4843
PDGFRA	-0.866282	7.30436	-7.20481	7.88e-12	3.88e-10	16.3804
CCNB1	-0.805567	7.19203	-7.20356	7.94e-12	3.9e-10	16.3731
UBR7	-0.402986	6.52701	-7.20119	8.05e-12	3.94e-10	16.3592
MCM6	-0.488023	7.99695	-7.18093	9.09e-12	4.42e-10	16.2407
COL8A2	-1.01336	5.01182	-7.17642	9.34e-12	4.52e-10	16.2144
POLR2E	-0.549975	7.17018	-7.16396	1.01e-11	4.86e-10	16.1417
DDX46	-0.425512	6.85265	-7.11505	1.35e-11	6.37e-10	15.857
YBX1	-0.575154	9.96172	-7.08325	1.63e-11	7.59e-10	15.6725
ITM2A	-1.05785	4.69666	-7.07463	1.71e-11	7.87e-10	15.6226
HNRNPA0	-0.550787	7.90589	-7.07418	1.72e-11	7.87e-10	15.62
NUCB1	-0.431497	6.58221	-7.07313	1.73e-11	7.87e-10	15.614
PPM1D	-0.418127	5.5395	-7.07311	1.73e-11	7.87e-10	15.6138
COMMD4	-0.510181	6.54126	-7.06813	1.78e-11	8.08e-10	15.585
IGH /// IGHA1 /// IGHA2	-2.58885	9.04618	-7.06326	1.83e-11	8.26e-10	15.5569
PTGER2	-1.15746	4.07098	-7.05533	1.92e-11	8.58e-10	15.511
BCCIP	-0.620017	5.52208	-7.05216	1.96e-11	8.68e-10	15.4927
MFAP2	-1.1704	7.03508	-7.02367	2.32e-11	1.02e-09	15.3284
LPPR4	-0.526367	4.40309	-7.01526	2.44e-11	1.07e-09	15.2799
CITED2	-1.11589	4.88551	-7.00727	2.56e-11	1.11e-09	15.234
NUP37	-0.533825	7.10457	-7.00761	2.55e-11	1.11e-09	15.2359
TOMM22	-0.725522	6.25639	-6.98333	2.94e-11	1.26e-09	15.0964
POLE3	-0.507268	6.98034	-6.98508	2.91e-11	1.26e-09	15.1065
RAB27A	-0.408968	6.63852	-6.98054	2.99e-11	1.28e-09	15.0804
PARP1	-0.410348	7.70715	-6.95279	3.52e-11	1.49e-09	14.9214
DES /// SUPT20H	-2.32518	4.72429	-6.94775	3.63e-11	1.53e-09	14.8926
IGHA1 /// IGHA2 /// IGHD /// IGHG1 /// IGHG3 /// IGHM /// IGHV4-31	-1.97537	6.8561	-6.94834	3.62e-11	1.53e-09	14.896
MCM2	-0.651112	7.52989	-6.94559	3.67e-11	1.54e-09	14.8803
SDHB	-0.617297	7.22268	-6.94627	3.66e-11	1.54e-09	14.8842
BLMH	-0.498678	5.80096	-6.94307	3.73e-11	1.56e-09	14.8658
DDR2	-0.904594	5.8627	-6.93498	3.91e-11	1.62e-09	14.8196
AKR7A2	-0.68873	6.31472	-6.93609	3.89e-11	1.62e-09	14.826
RFC2	-0.62787	5.60211	-6.91821	4.32e-11	1.78e-09	14.7239
TCF21	-1.16949	4.19862	-6.9103	4.52e-11	1.86e-09	14.6788
LOC101930405	-2.01768	6.42423	-6.90895	4.56e-11	1.87e-09	14.6711
TMX1	-0.833717	6.21788	-6.90721	4.6e-11	1.88e-09	14.6612
CCNA2	-0.737696	6.25937	-6.90634	4.63e-11	1.88e-09	14.6562
IGHA1 /// IGHD /// IGHG1 /// IGHG3 /// IGHM /// IGHV4-31	-2.03036	6.6928	-6.90482	4.67e-11	1.89e-09	14.6476
FILIP1L	-0.807973	7.91844	-6.89944	4.82e-11	1.95e-09	14.6169
FZD1	-0.801178	5.70487	-6.89795	4.86e-11	1.96e-09	14.6085
LAMA4	-0.732404	7.11045	-6.89786	4.86e-11	1.96e-09	14.6079
NHP2P2 /// NHP2P2	-0.494979	6.4558	-6.89493	4.95e-11	1.98e-09	14.5912
IGKV1-17 /// IGKV1-17	-2.12273	7.35433	-6.87907	5.43e-11	2.16e-09	14.5011
CD44	-0.692779	7.9858	-6.85821	6.13e-11	2.42e-09	14.3826
DCHS1	-0.427302	4.9254	-6.8513	6.38e-11	2.51e-09	14.3435
CKS1B	-0.579602	7.75831	-6.84353	6.68e-11	2.62e-09	14.2995
C17orf59	-0.425155	5.44664	-6.83787	6.9e-11	2.69e-09	14.2674
CDKN3	-0.728146	7.15364	-6.83474	7.03e-11	2.73e-09	14.2497
SELT	-0.63433	7.62326	-6.82918	7.26e-11	2.81e-09	14.2182
GNAI3	-0.555816	6.82501	-6.82881	7.27e-11	2.81e-09	14.2161
COPS3	-0.53858	6.88104	-6.82675	7.36e-11	2.83e-09	14.2045
IGLC1	-1.95139	10.1201	-6.81223	8.01e-11	3.06e-09	14.1225
RFC4	-0.488735	6.8889	-6.81287	7.98e-11	3.06e-09	14.1261
MFAP5	-0.678106	6.32004	-6.81088	8.07e-11	3.07e-09	14.1149
FAS	-0.827244	6.08611	-6.80933	8.14e-11	3.09e-09	14.1061
G3BP2	-0.780086	6.02222	-6.80888	8.16e-11	3.09e-09	14.1036
BAG2	-1.0322	5.88422	-6.80552	8.33e-11	3.13e-09	14.0846
TUBG1	-0.469661	7.24044	-6.80398	8.4e-11	3.14e-09	14.0759
PPID	-0.459258	7.1466	-6.8038	8.41e-11	3.14e-09	14.0749
TRIM16	-0.555293	6.38096	-6.80076	8.56e-11	3.18e-09	14.0578
RANGAP1	-0.474637	5.96514	-6.78477	9.39e-11	3.48e-09	13.9676
DSCC1	-0.780475	3.37421	-6.78252	9.51e-11	3.51e-09	13.955
FHL1	-0.957466	4.86323	-6.78173	9.56e-11	3.52e-09	13.9505
DNAJC9	-0.43502	7.66988	-6.77041	1.02e-10	3.74e-09	13.8869
COQ2	-0.576254	6.28405	-6.76372	1.06e-10	3.87e-09	13.8492
MPDU1	-0.538498	6.40698	-6.75151	1.14e-10	4.12e-09	13.7807
GJA1	-0.857092	7.37163	-6.74688	1.17e-10	4.22e-09	13.7547
DCTD	-0.724463	6.29091	-6.7427	1.2e-10	4.32e-09	13.7313
TUBB2A /// TUBB2B	-0.430134	5.5108	-6.74167	1.2e-10	4.33e-09	13.7255
PLAU	-0.846203	6.92551	-6.73845	1.23e-10	4.4e-09	13.7074
ATP5O	-0.43595	9.21602	-6.72832	1.3e-10	4.65e-09	13.6507
PSIP1	-0.615528	5.86062	-6.71803	1.38e-10	4.9e-09	13.5931
GDE1	-0.698693	7.27964	-6.70703	1.47e-10	5.19e-09	13.5316
GJA5	-0.537334	3.26773	-6.6956	1.57e-10	5.48e-09	13.4678
HAT1	-0.605706	6.68689	-6.69229	1.6e-10	5.57e-09	13.4493
CKAP4	-0.63157	8.25525	-6.68416	1.68e-10	5.81e-09	13.404
RAP1GDS1	-0.412605	6.89601	-6.68461	1.67e-10	5.81e-09	13.4065
GDI2	-0.628958	8.76007	-6.67534	1.76e-10	6.06e-09	13.3548
ASPH	-0.90478	4.21385	-6.67174	1.8e-10	6.18e-09	13.3348
TPM4	-0.703605	7.3628	-6.67063	1.81e-10	6.2e-09	13.3286
CYAT1 /// IGLC1 /// IGLV1-44	-1.83172	9.92712	-6.64237	2.13e-10	7.19e-09	13.1716
LOC100130872 /// SPON2	-0.764639	7.95388	-6.63821	2.18e-10	7.33e-09	13.1485
ATP2A1	-0.41202	4.99572	-6.62542	2.35e-10	7.83e-09	13.0775
CAND1	-0.420714	6.63793	-6.62114	2.4e-10	7.98e-09	13.0538
IGH /// IGHA2 /// IGHD /// IGHG1	-1.76765	5.45266	-6.61935	2.43e-10	8.04e-09	13.0439
UBE2S	-0.726355	7.83483	-6.61841	2.44e-10	8.07e-09	13.0387
IGHA1 /// IGHA2 /// IGHD /// IGHG1 /// IGHG3 /// IGHG4 /// IGHM /// IGHV4-31	-2.17035	5.50504	-6.60677	2.61e-10	8.5e-09	12.9743
IGHG1 /// IGHG2 /// IGHM /// IGHV4-31 /// MIR8071-1 /// MIR8071-2	-1.68292	10.716	-6.60712	2.6e-10	8.5e-09	12.9762
YME1L1	-0.455851	7.82006	-6.59613	2.77e-10	8.94e-09	12.9155
UBE2M	-0.420255	7.3034	-6.5863	2.93e-10	9.39e-09	12.8612
ABHD17B	-0.529743	5.54146	-6.57889	3.06e-10	9.72e-09	12.8203
IGLV1-44	-1.9256	9.42079	-6.57576	3.11e-10	9.87e-09	12.8031
MXRA5	-0.999006	7.8702	-6.56689	3.27e-10	1.04e-08	12.7542
PRDX4	-0.530465	8.91422	-6.56462	3.31e-10	1.05e-08	12.7417
ETHE1	-0.570097	9.0599	-6.56136	3.38e-10	1.06e-08	12.7237
RNF144A	-0.977435	5.46249	-6.55825	3.44e-10	1.08e-08	12.7066
PSMA5	-0.438019	8.18282	-6.55612	3.48e-10	1.09e-08	12.6949
UQCRC2	-0.569967	7.84275	-6.55313	3.54e-10	1.11e-08	12.6785
PHB	-0.461191	8.63567	-6.5521	3.56e-10	1.11e-08	12.6728
SNRPD1	-0.546939	7.93077	-6.55047	3.59e-10	1.12e-08	12.6639
SSR1	-0.539103	7.42893	-6.53874	3.84e-10	1.18e-08	12.5994
FH	-0.667979	4.50509	-6.53752	3.86e-10	1.19e-08	12.5927
HSPD1	-0.666705	9.90679	-6.52981	4.04e-10	1.24e-08	12.5504
NABP2	-0.514164	6.39951	-6.52963	4.04e-10	1.24e-08	12.5494
UBE2N	-0.47308	7.43685	-6.52543	4.14e-10	1.26e-08	12.5263
RITA1	-0.503184	5.20182	-6.51786	4.32e-10	1.31e-08	12.4848
IGHA1 /// IGHG1 /// IGHM /// IGHV3-23 /// IGHV4-31	-2.85966	4.57893	-6.51406	4.41e-10	1.33e-08	12.464
IDH3A	-0.597405	6.67173	-6.50956	4.52e-10	1.36e-08	12.4394
VRK1	-0.589175	6.06054	-6.50387	4.67e-10	1.4e-08	12.4083
PCDHB12	-0.441991	4.40541	-6.50227	4.71e-10	1.41e-08	12.3995
IGK /// IGKC	-1.78878	7.24729	-6.49669	4.86e-10	1.45e-08	12.369
NOLC1	-0.461222	7.31093	-6.49692	4.86e-10	1.45e-08	12.3702
CAPRIN1	-0.7072	7.45831	-6.47817	5.4e-10	1.59e-08	12.2678
ACOT7	-0.512455	7.22591	-6.47814	5.4e-10	1.59e-08	12.2677
DR1	-0.4926	6.44006	-6.46676	5.76e-10	1.69e-08	12.2056
TM9SF1	-0.45868	5.97738	-6.46368	5.86e-10	1.71e-08	12.1889
C11orf73	-0.535235	6.16367	-6.45917	6.01e-10	1.75e-08	12.1643
PTPLAD1	-0.678424	6.41904	-6.45806	6.04e-10	1.76e-08	12.1582
ELP3	-0.478751	5.19207	-6.44061	6.66e-10	1.92e-08	12.0633
CBR3	-0.708271	4.96995	-6.42838	7.14e-10	2.04e-08	11.9969
TYMS	-0.781378	8.22718	-6.42741	7.18e-10	2.05e-08	11.9916
MOB1A	-0.481295	5.47491	-6.42491	7.28e-10	2.07e-08	11.9781
BTF3	-0.462084	9.81265	-6.42296	7.36e-10	2.09e-08	11.9675
IGLJ3	-2.45985	6.49881	-6.41872	7.53e-10	2.13e-08	11.9445
DTYMK	-0.456947	5.85948	-6.41705	7.6e-10	2.14e-08	11.9354
CD79A	-0.927449	5.22843	-6.41497	7.69e-10	2.16e-08	11.9242
UQCRH /// UQCRHL	-0.476214	9.41366	-6.41238	7.8e-10	2.18e-08	11.9102
GAS2L1	-0.41778	3.21427	-6.40705	8.04e-10	2.24e-08	11.8813
HTATSF1	-0.553691	5.27949	-6.40268	8.24e-10	2.29e-08	11.8577
SNX2	-0.522128	6.44346	-6.3969	8.51e-10	2.35e-08	11.8264
PRR16	-0.97674	3.51282	-6.38868	8.91e-10	2.45e-08	11.7819
NDUFB2	-0.416269	9.2879	-6.38854	8.91e-10	2.45e-08	11.7812
CTPS1	-0.500102	6.35081	-6.3856	9.06e-10	2.48e-08	11.7653
HNRNPF	-0.574391	7.11816	-6.38389	9.15e-10	2.5e-08	11.7561
TAPBPL	-0.570296	6.29802	-6.38188	9.25e-10	2.53e-08	11.7452
RCN2	-0.526203	6.45591	-6.38117	9.29e-10	2.53e-08	11.7414
PRPS1	-0.489455	6.28693	-6.37624	9.55e-10	2.59e-08	11.7147
IGK	-1.70621	6.34852	-6.37104	9.82e-10	2.66e-08	11.6867
PSMA3	-0.447624	8.61731	-6.36875	9.95e-10	2.68e-08	11.6743
COL7A1	-0.986824	6.42815	-6.35806	1.06e-09	2.83e-08	11.6167
SPCS2	-0.527845	8.31974	-6.35707	1.06e-09	2.84e-08	11.6114
FAM198B	-0.699119	4.53512	-6.35081	1.1e-09	2.93e-08	11.5778
ARPC4 /// ARPC4-TTLL3	-0.616034	6.55976	-6.34578	1.13e-09	3.01e-08	11.5507
MCM10	-0.765206	4.78189	-6.34196	1.15e-09	3.05e-08	11.5301
POLE2	-0.525997	6.05815	-6.34066	1.16e-09	3.05e-08	11.5232
TMOD3	-0.847969	3.91739	-6.33647	1.19e-09	3.12e-08	11.5007
SYNM	-1.25953	6.19687	-6.30772	1.4e-09	3.61e-08	11.3464
DES	-1.50397	7.10678	-6.30627	1.41e-09	3.63e-08	11.3387
CDK4	-0.446532	8.38894	-6.30037	1.45e-09	3.74e-08	11.3071
IGLL3P	-1.74445	8.52223	-6.2975	1.48e-09	3.78e-08	11.2917
LOC101928620 /// POU2AF1	-1.35891	4.85238	-6.29761	1.48e-09	3.78e-08	11.2923
CDC20	-0.862299	7.17333	-6.29793	1.47e-09	3.78e-08	11.2941
IGHA1 /// IGHG1 /// IGHG3 /// IGHM /// IGHV4-31	-1.81172	5.72716	-6.29514	1.5e-09	3.82e-08	11.2791
CISD1	-0.522659	7.33528	-6.29352	1.51e-09	3.85e-08	11.2704
DEGS1	-0.612993	6.08838	-6.29116	1.53e-09	3.88e-08	11.2578
KIF11	-0.780758	5.65745	-6.2862	1.57e-09	3.98e-08	11.2313
CPA3	-0.849059	5.57499	-6.28503	1.58e-09	4e-08	11.2251
ERI3	-0.56511	5.71402	-6.27988	1.63e-09	4.1e-08	11.1976
ZNF45	-0.653472	3.73959	-6.26491	1.77e-09	4.41e-08	11.1177
IGH /// IGHA1 /// IGHD /// IGHG1 /// IGHG3 /// IGHM /// IGHV3-23 /// IGHV4-31	-1.79125	6.5736	-6.2637	1.78e-09	4.42e-08	11.1113
RGS5	-1.08847	6.80591	-6.26357	1.78e-09	4.42e-08	11.1106
ATP6V0E1	-0.409169	8.89849	-6.26447	1.77e-09	4.42e-08	11.1154
IGHA1 /// IGHG1 /// IGHM	-2.1043	4.1273	-6.25254	1.89e-09	4.66e-08	11.0519
PDGFRL	-0.669184	3.96062	-6.25086	1.91e-09	4.69e-08	11.0429
IGH /// IGHA1 /// IGHA2 /// IGHD /// IGHG1 /// IGHG2 /// IGHG3 /// IGHM /// IGHV4-31	-1.57733	6.67907	-6.24485	1.97e-09	4.83e-08	11.011
STEAP1	-0.721706	7.32787	-6.24328	1.99e-09	4.86e-08	11.0026
TAB2	-0.409138	6.48448	-6.23716	2.06e-09	5.02e-08	10.9701
DLGAP5	-0.716526	6.26423	-6.23294	2.11e-09	5.13e-08	10.9477
MRPL11	-0.473581	6.86733	-6.22125	2.24e-09	5.44e-08	10.8856
GTF2E2	-0.484956	6.45104	-6.2132	2.35e-09	5.66e-08	10.843
PSMB6	-0.421877	8.16892	-6.21355	2.34e-09	5.66e-08	10.8448
APEH	-0.420113	6.68475	-6.20969	2.39e-09	5.75e-08	10.8244
MDM2	-0.816071	5.37683	-6.20732	2.42e-09	5.81e-08	10.8118
LUM	-0.897594	8.31673	-6.20431	2.46e-09	5.9e-08	10.7959
CD47	-0.499902	8.41094	-6.20063	2.51e-09	6.01e-08	10.7764
IGHG1 /// LOC101930405	-0.94859	6.18268	-6.19929	2.53e-09	6.03e-08	10.7693
YIPF5	-0.503794	6.17985	-6.1953	2.59e-09	6.14e-08	10.7482
SIVA1	-0.500746	6.42489	-6.19545	2.58e-09	6.14e-08	10.749
CNN3	-0.755851	6.92933	-6.18067	2.8e-09	6.61e-08	10.6709
TRAC /// TRAJ17 /// TRAV20 /// TRDV2	-0.730324	5.93112	-6.16989	2.97e-09	6.95e-08	10.6141
IGLC1 /// IGLV3-25 /// IGLV3-25	-2.42122	5.26093	-6.16863	2.99e-09	6.97e-08	10.6074
UBE4B	-0.427636	5.15566	-6.16891	2.99e-09	6.97e-08	10.6089
FBL	-0.431257	9.33948	-6.16798	3e-09	6.98e-08	10.604
ASPM	-0.849098	6.52628	-6.15502	3.22e-09	7.45e-08	10.5358
CHEK1	-0.653132	5.42391	-6.14585	3.38e-09	7.79e-08	10.4875
MCAM	-0.629698	7.43262	-6.1463	3.38e-09	7.79e-08	10.4899
CNOT8	-0.503434	6.4931	-6.14338	3.43e-09	7.89e-08	10.4745
OLFML3	-0.659422	6.32246	-6.13886	3.52e-09	8.07e-08	10.4508
MRPS2	-0.435801	7.20053	-6.1379	3.53e-09	8.08e-08	10.4457
TXNDC15	-0.462101	6.64494	-6.13393	3.61e-09	8.23e-08	10.4249
EIF5	-0.581585	6.82765	-6.12888	3.71e-09	8.44e-08	10.3984
CKAP2 /// IGLC1 /// IGLJ2 /// IGLJ2 /// IGLJ3 /// IGLJ3 /// IGLJ3 /// IGLV1-44 /// IGLV2-14 /// IGLV@	-1.67388	6.56917	-6.1208	3.88e-09	8.79e-08	10.356
PTPN11	-0.887024	3.23446	-6.11846	3.93e-09	8.89e-08	10.3438
KIAA0101	-0.682736	8.12748	-6.11651	3.97e-09	8.97e-08	10.3335
NUDT11	-0.699803	3.60136	-6.11547	3.99e-09	9e-08	10.3281
abParts /// IGKC /// IGKV4-1 /// IGKV4-1	-2.50378	5.73861	-6.11463	4.01e-09	9.03e-08	10.3237
SHCBP1	-0.55707	5.57556	-6.10506	4.22e-09	9.48e-08	10.2736
STOML2	-0.488048	8.04037	-6.10076	4.32e-09	9.68e-08	10.2511
PDLIM4	-0.783989	5.28112	-6.09297	4.51e-09	1.01e-07	10.2104
NUS1P3	-0.551144	5.03966	-6.09208	4.53e-09	1.01e-07	10.2058
OSR2	-0.819533	5.10122	-6.08817	4.62e-09	1.03e-07	10.1853
RAB1A	-0.576806	6.88168	-6.08153	4.79e-09	1.07e-07	10.1507
ZWINT	-0.608052	8.13801	-6.06683	5.19e-09	1.15e-07	10.074
KIF23	-1.0566	5.49262	-6.06519	5.23e-09	1.16e-07	10.0655
RPL18A /// SNORA68	-0.41911	11.1783	-6.06066	5.36e-09	1.18e-07	10.0419
PECAM1	-0.747696	5.96825	-6.05677	5.48e-09	1.2e-07	10.0217
GUSBP11	-1.71529	7.95917	-6.05355	5.57e-09	1.22e-07	10.005
IGHA1 /// IGHD /// IGHG1 /// IGHG2 /// IGHG3 /// IGHM /// IGHV4-31	-1.69747	3.40406	-6.05392	5.56e-09	1.22e-07	10.0069
HINT1	-0.475119	8.88932	-6.0535	5.57e-09	1.22e-07	10.0047
SLC24A3	-0.833353	5.01322	-6.04938	5.7e-09	1.24e-07	9.98327
SYPL1	-0.750935	8.12881	-6.04817	5.73e-09	1.24e-07	9.97698
DNAJC10	-0.702622	6.38815	-6.04401	5.86e-09	1.27e-07	9.9554
EXOC5	-0.976003	4.65043	-6.03835	6.04e-09	1.3e-07	9.926
PIM2	-0.691749	5.90629	-6.03948	6.01e-09	1.3e-07	9.93186
SMARCA4	-0.423573	5.99314	-6.03507	6.15e-09	1.32e-07	9.90895
SOBP	-0.566709	5.48076	-6.02252	6.58e-09	1.4e-07	9.84393
GJA9-MYCBP /// MYCBP	-0.41646	6.4455	-6.02306	6.56e-09	1.4e-07	9.84672
ACTBP9 /// ACTBP9	-0.405566	6.60883	-6.02117	6.63e-09	1.41e-07	9.83689
RUVBL2	-0.406832	7.54503	-6.01864	6.72e-09	1.43e-07	9.82382
BLVRA	-1.11364	3.70026	-6.01645	6.8e-09	1.44e-07	9.81248
IGHA1 /// IGHA2 /// IGHG1 /// IGHG3 /// IGHM /// IGHV3-23 /// IGHV4-31	-1.41666	6.77082	-6.01354	6.9e-09	1.46e-07	9.79742
PGGT1B	-0.54982	4.26491	-6.01031	7.02e-09	1.48e-07	9.78073
NUS1 /// NUS1P3	-0.559762	6.39525	-6.00473	7.24e-09	1.52e-07	9.75188
ORC1	-0.598616	3.96452	-5.99849	7.48e-09	1.56e-07	9.71961
ABCF2	-0.488515	6.55595	-5.98874	7.88e-09	1.63e-07	9.66929
CXCL14	-1.71381	7.79787	-5.98157	8.19e-09	1.69e-07	9.63233
DSTNP2	-0.519995	8.29519	-5.97209	8.61e-09	1.77e-07	9.5835
NUDT21	-0.501733	6.87616	-5.9683	8.79e-09	1.8e-07	9.56398
CNIH1	-0.479224	7.74606	-5.93617	1.04e-08	2.1e-07	9.39897
CD93	-0.695065	5.62677	-5.92314	1.12e-08	2.23e-07	9.33224
DNM1L	-0.413205	6.37122	-5.92102	1.13e-08	2.25e-07	9.32139
SLBP	-0.420768	7.31241	-5.91968	1.14e-08	2.26e-07	9.31452
MAD2L1	-0.63466	7.31346	-5.91626	1.16e-08	2.3e-07	9.29701
MTUS1	-0.520721	6.33453	-5.91263	1.18e-08	2.33e-07	9.27849
COL3A1	-0.826717	10.8361	-5.90234	1.25e-08	2.44e-07	9.22594
MATR3 /// SNHG4	-0.406434	7.71076	-5.89737	1.28e-08	2.5e-07	9.20056
YWHAE	-0.736885	7.19701	-5.89597	1.29e-08	2.51e-07	9.1934
EPRS	-0.771701	5.4999	-5.89092	1.32e-08	2.57e-07	9.16765
ABCC4	-0.721368	5.77459	-5.86374	1.53e-08	2.93e-07	9.02936
DCTN6	-0.541167	6.87753	-5.85791	1.57e-08	3e-07	8.99977
IGLC1 /// IGLJ3 /// IGLV2-14 /// IGLV@	-1.5236	7.29419	-5.85448	1.6e-08	3.04e-07	8.98238
SMC2	-0.671115	5.84865	-5.8552	1.6e-08	3.04e-07	8.98604
CLIC4	-0.782326	6.11006	-5.84796	1.66e-08	3.12e-07	8.94931
R3HCC1	-0.401802	5.38682	-5.84501	1.68e-08	3.16e-07	8.93433
FSTL1	-0.67299	9.36516	-5.84426	1.69e-08	3.17e-07	8.93057
PTGS2	-1.23272	4.61727	-5.83278	1.8e-08	3.35e-07	8.87242
MEOX1	-0.982024	3.42339	-5.8249	1.87e-08	3.49e-07	8.83258
CYP26B1	-0.784666	3.79171	-5.82244	1.9e-08	3.53e-07	8.82013
TWIST1	-0.8571	4.82228	-5.82075	1.91e-08	3.55e-07	8.8116
PTTG1	-0.55919	8.59245	-5.82061	1.91e-08	3.55e-07	8.81088
CSF2RB	-0.693371	5.72004	-5.81004	2.02e-08	3.74e-07	8.75754
LMNB2	-0.54797	6.73092	-5.79503	2.19e-08	4.01e-07	8.68188
PDAP1	-0.433681	7.87381	-5.79094	2.23e-08	4.08e-07	8.6613
GSR	-0.730183	5.30017	-5.79002	2.25e-08	4.09e-07	8.65668
PCOLCE	-0.745216	6.78426	-5.78677	2.28e-08	4.14e-07	8.64033
FKBP5	-0.707362	3.91939	-5.78696	2.28e-08	4.14e-07	8.6413
EID1	-0.542716	7.74932	-5.78123	2.35e-08	4.25e-07	8.61248
NDC1	-0.546859	6.1195	-5.7762	2.41e-08	4.35e-07	8.58719
KPNA4	-0.506585	5.58155	-5.77322	2.45e-08	4.41e-07	8.57222
ATP6V1B2	-0.521103	7.34581	-5.77222	2.46e-08	4.42e-07	8.56722
FLNC	-0.41529	6.43034	-5.76986	2.49e-08	4.47e-07	8.55539
EXOSC9	-0.416572	5.50422	-5.7684	2.51e-08	4.49e-07	8.54805
SPOCK1	-0.882609	6.49572	-5.7454	2.83e-08	5e-07	8.43281
PPP2R2A	-0.448459	7.76767	-5.73302	3.02e-08	5.29e-07	8.37093
ALAS2	-0.633978	4.74722	-5.73133	3.05e-08	5.32e-07	8.3625
UBE2K	-0.419322	6.47336	-5.71183	3.37e-08	5.82e-07	8.26525
TKT	-0.465493	8.68168	-5.70844	3.43e-08	5.9e-07	8.24835
PLN	-0.908226	5.04905	-5.69923	3.59e-08	6.16e-07	8.20252
SERPINH1	-0.61451	7.73261	-5.69054	3.76e-08	6.41e-07	8.15936
DTL	-0.548006	6.53325	-5.68836	3.8e-08	6.47e-07	8.14851
NLGN4X	-0.679447	3.0329	-5.68791	3.81e-08	6.48e-07	8.14631
IGLL1	-1.64416	3.25914	-5.68741	3.82e-08	6.49e-07	8.1438
FOXM1	-0.693859	6.77825	-5.68603	3.85e-08	6.52e-07	8.13694
ITGB1BP1	-0.414122	6.71108	-5.68498	3.87e-08	6.54e-07	8.13173
IDI1	-0.505074	7.60567	-5.6776	4.02e-08	6.76e-07	8.09515
BUB1	-0.643724	5.70731	-5.67304	4.11e-08	6.89e-07	8.07254
CXCL3	-0.866112	7.39249	-5.65335	4.55e-08	7.56e-07	7.97509
LGALS1	-0.77627	9.61996	-5.64952	4.64e-08	7.67e-07	7.95619
CCNB2	-0.593121	7.59547	-5.65016	4.62e-08	7.67e-07	7.95934
LDHB	-0.81477	9.57234	-5.64468	4.76e-08	7.83e-07	7.93229
BAX	-0.58663	5.96442	-5.64461	4.76e-08	7.83e-07	7.93194
GNB1	-0.443321	7.81797	-5.64434	4.76e-08	7.83e-07	7.9306
CENPA /// SLC35F6	-0.644948	6.18881	-5.64168	4.83e-08	7.92e-07	7.91749
CSRP1	-0.510836	8.76662	-5.63936	4.89e-08	8.01e-07	7.90601
LEPROTL1	-0.413348	7.25356	-5.6372	4.94e-08	8.09e-07	7.89536
ING2	-0.415453	5.53419	-5.62305	5.31e-08	8.6e-07	7.82565
C14orf132	-0.448938	4.39054	-5.62213	5.34e-08	8.63e-07	7.82114
SNX7	-0.542872	7.49191	-5.62053	5.38e-08	8.69e-07	7.81325
SPINK4	-2.09237	6.0491	-5.617	5.48e-08	8.83e-07	7.79589
POLR2L	-0.859161	3.56278	-5.61649	5.49e-08	8.85e-07	7.79337
IREB2	-0.447911	4.76576	-5.61522	5.53e-08	8.89e-07	7.78712
CKLF /// CKLF-CMTM1	-0.5574	6.44072	-5.60654	5.78e-08	9.24e-07	7.7445
CD99	-0.581607	7.84445	-5.58713	6.38e-08	1.01e-06	7.64929
LPCAT3	-0.702611	5.82117	-5.58116	6.57e-08	1.03e-06	7.62007
IGKC /// IGKV1-5 /// IGKV1-5 /// IGL@	-1.57387	4.53288	-5.57874	6.65e-08	1.04e-06	7.60822
TP53I3	-0.402657	6.86268	-5.5798	6.62e-08	1.04e-06	7.61341
NR2F6	-0.901674	4.61784	-5.57591	6.75e-08	1.06e-06	7.59436
ITFG1	-0.410212	7.30505	-5.57365	6.83e-08	1.07e-06	7.58333
CDCA3	-0.579119	5.46155	-5.57053	6.94e-08	1.08e-06	7.56809
FAM64A	-0.405379	5.55411	-5.56461	7.15e-08	1.11e-06	7.53918
PMP22	-0.701232	8.34837	-5.55078	7.67e-08	1.18e-06	7.47167
RANBP1	-0.637196	2.98396	-5.54971	7.71e-08	1.18e-06	7.4665
POLR3K	-0.435327	6.82583	-5.55066	7.67e-08	1.18e-06	7.47108
CDC25A	-0.887192	5.08708	-5.54656	7.83e-08	1.2e-06	7.45115
COX5A	-0.40304	9.3552	-5.54114	8.05e-08	1.23e-06	7.42475
IL1R2	-1.44694	4.84441	-5.53064	8.49e-08	1.28e-06	7.37367
RUNX1T1	-0.662647	4.38678	-5.53119	8.46e-08	1.28e-06	7.37632
PLAT	-0.6063	7.01418	-5.52724	8.63e-08	1.3e-06	7.35717
CD3D	-0.528006	6.17762	-5.5179	9.05e-08	1.35e-06	7.31181
MDH2	-0.424372	9.27897	-5.5094	9.45e-08	1.4e-06	7.27058
NUDT1	-0.793118	5.10084	-5.49845	9.98e-08	1.47e-06	7.21759
NMI	-0.444751	7.57174	-5.49751	1e-07	1.47e-06	7.21305
TRBC1	-0.869925	6.41521	-5.49666	1.01e-07	1.48e-06	7.20892
MFAP4	-0.853321	5.49008	-5.49558	1.01e-07	1.48e-06	7.2037
RFC5	-0.416312	6.18398	-5.49496	1.02e-07	1.49e-06	7.20067
WTAP	-0.481406	7.17242	-5.49311	1.03e-07	1.5e-06	7.19176
STIP1	-0.632208	6.34759	-5.48843	1.05e-07	1.53e-06	7.16913
WFDC1	-0.682651	6.61125	-5.47838	1.1e-07	1.59e-06	7.12062
ENDOG	-0.511413	5.44065	-5.47692	1.11e-07	1.6e-06	7.11356
CDH11	-0.789142	6.19786	-5.46879	1.16e-07	1.66e-06	7.07436
CDC7	-0.499239	5.70896	-5.47011	1.15e-07	1.66e-06	7.08072
FUT8	-0.610391	6.45344	-5.46704	1.17e-07	1.67e-06	7.06592
FAIM	-0.595661	5.38092	-5.4664	1.17e-07	1.68e-06	7.06284
SULF1	-1.04344	7.80297	-5.46254	1.19e-07	1.7e-06	7.04428
MUC2	-1.91566	7.29262	-5.45176	1.26e-07	1.78e-06	6.99239
DNMT1	-0.408173	7.52195	-5.4528	1.25e-07	1.78e-06	6.99742
PPA2	-0.400282	8.05274	-5.45185	1.26e-07	1.78e-06	6.99285
IFI27	-0.850532	10.2902	-5.44803	1.28e-07	1.81e-06	6.97448
FDFT1	-0.597117	8.39771	-5.44513	1.3e-07	1.83e-06	6.96056
GSPT1	-0.443811	7.56311	-5.44168	1.33e-07	1.86e-06	6.94398
ARF6	-0.511334	6.75052	-5.44075	1.33e-07	1.87e-06	6.93953
TNC	-1.33298	6.8321	-5.43187	1.39e-07	1.94e-06	6.89692
LMAN1	-0.463202	4.34684	-5.4314	1.4e-07	1.94e-06	6.89471
IGLL5	-1.18183	6.83759	-5.42897	1.41e-07	1.96e-06	6.88304
CNN1	-1.4565	6.42272	-5.42209	1.46e-07	2.02e-06	6.85009
TACC3	-0.606818	6.24606	-5.42279	1.46e-07	2.02e-06	6.85347
NUDT6	-0.832219	3.05779	-5.40162	1.62e-07	2.22e-06	6.75225
TRIM22	-0.825776	7.57383	-5.40114	1.62e-07	2.23e-06	6.74999
AURKB	-0.578118	6.36101	-5.40062	1.63e-07	2.23e-06	6.74751
MRTO4	-0.408421	5.85555	-5.40006	1.63e-07	2.24e-06	6.74481
IGHM	-1.62399	6.12006	-5.39536	1.67e-07	2.29e-06	6.72239
RACGAP1	-0.454459	8.03325	-5.38934	1.72e-07	2.35e-06	6.6937
MAGOH /// MAGOHB	-0.443314	6.91031	-5.38312	1.77e-07	2.41e-06	6.6641
GLTP	-0.409829	4.44934	-5.38251	1.78e-07	2.41e-06	6.66121
NCAPH	-0.725097	4.75882	-5.38054	1.8e-07	2.43e-06	6.65181
TMEM50B	-0.467334	6.66968	-5.37917	1.81e-07	2.45e-06	6.64531
OIP5	-0.535447	5.68817	-5.37687	1.83e-07	2.47e-06	6.63435
STS	-0.628472	4.96134	-5.3713	1.88e-07	2.52e-06	6.60789
NME1	-0.437975	8.78766	-5.36735	1.92e-07	2.57e-06	6.58913
PSMB9	-0.707211	8.26853	-5.36175	1.97e-07	2.63e-06	6.56254
FKBP4	-0.448291	6.53479	-5.35801	2.01e-07	2.67e-06	6.54479
KITLG	-0.460367	3.82977	-5.34818	2.11e-07	2.78e-06	6.49818
ADA	-0.445507	5.28632	-5.33265	2.27e-07	2.99e-06	6.42475
THY1	-0.60963	7.33981	-5.32358	2.38e-07	3.11e-06	6.38191
PSMB8	-0.569566	8.02976	-5.31727	2.45e-07	3.2e-06	6.35217
CA2	-1.25989	5.98562	-5.30761	2.57e-07	3.34e-06	6.30665
ELN	-0.656751	6.19537	-5.30752	2.57e-07	3.34e-06	6.30621
MGAT2	-0.747697	2.11515	-5.30688	2.58e-07	3.35e-06	6.30321
CAPZA2	-0.445365	7.51874	-5.30547	2.6e-07	3.36e-06	6.29658
TMEM14B	-0.42389	7.76968	-5.30584	2.59e-07	3.36e-06	6.29832
SCAMP1	-0.593295	4.86981	-5.30452	2.61e-07	3.37e-06	6.29209
COL6A3	-0.691649	9.77009	-5.2975	2.7e-07	3.47e-06	6.25911
CD248	-0.487857	7.24402	-5.29777	2.7e-07	3.47e-06	6.26037
CERS1 /// GDF1	-0.408592	3.28245	-5.29453	2.74e-07	3.51e-06	6.24512
DAD1	-0.420634	8.5421	-5.29148	2.78e-07	3.56e-06	6.23081
CCNF	-0.487988	5.45972	-5.28686	2.85e-07	3.63e-06	6.20912
ADK	-0.428334	7.16834	-5.28602	2.86e-07	3.64e-06	6.20519
ZG16	-1.7619	4.31628	-5.28367	2.89e-07	3.67e-06	6.19414
PGK1	-0.564605	7.98466	-5.27782	2.97e-07	3.76e-06	6.16673
RNF19B	-0.574574	5.52865	-5.27554	3.01e-07	3.79e-06	6.15605
HN1	-0.486613	7.97655	-5.26307	3.2e-07	4.01e-06	6.09769
SS18	-0.459361	5.75607	-5.26062	3.23e-07	4.05e-06	6.08622
IGLC1 /// IGLV3-10 /// IGLV3-10	-2.30845	3.78829	-5.26016	3.24e-07	4.06e-06	6.08408
NBL1	-0.566167	8.3874	-5.25987	3.25e-07	4.06e-06	6.08271
FBXL14	-0.425176	7.08993	-5.25571	3.31e-07	4.12e-06	6.06326
BTF3P11	-0.494451	4.3785	-5.24828	3.43e-07	4.25e-06	6.02857
DSCR3	-0.429293	5.73924	-5.24441	3.5e-07	4.32e-06	6.01052
HLA-B	-0.592394	10.9778	-5.23735	3.62e-07	4.45e-06	5.97764
WIPF1	-0.894935	3.75351	-5.22936	3.76e-07	4.6e-06	5.94045
BZW1	-0.495752	7.37052	-5.22221	3.9e-07	4.76e-06	5.90718
AGPAT5	-0.463116	7.50483	-5.2199	3.94e-07	4.8e-06	5.89644
CHMP2B	-0.42675	6.63231	-5.2146	4.04e-07	4.92e-06	5.87184
GMNN	-0.479888	7.38083	-5.20746	4.18e-07	5.07e-06	5.83869
ACP1	-0.673899	6.3605	-5.2016	4.3e-07	5.2e-06	5.81153
PIGR	-1.12244	7.63637	-5.19545	4.43e-07	5.33e-06	5.78305
COL15A1	-0.847256	7.99386	-5.1948	4.45e-07	5.34e-06	5.78005
FEN1	-0.487779	7.11859	-5.18812	4.59e-07	5.51e-06	5.74914
NUSAP1	-0.471623	7.8526	-5.1809	4.76e-07	5.69e-06	5.71577
TPD52	-0.679863	7.72451	-5.17921	4.79e-07	5.72e-06	5.70796
EML1	-0.43325	4.60474	-5.17903	4.8e-07	5.72e-06	5.70715
CENPE	-0.60463	5.16366	-5.17422	4.91e-07	5.85e-06	5.68495
SIAH2	-0.472476	6.34031	-5.17211	4.96e-07	5.89e-06	5.67519
EPB41	-0.602	2.75619	-5.17099	4.99e-07	5.92e-06	5.67004
MINOS1-NBL1 /// NBL1	-0.46494	9.39783	-5.17089	4.99e-07	5.92e-06	5.66959
NREP	-0.536089	5.67521	-5.16811	5.06e-07	5.98e-06	5.65675
MAPRE1	-0.526339	7.16578	-5.15937	5.27e-07	6.2e-06	5.61649
TINF2	-0.422714	5.48904	-5.15013	5.51e-07	6.44e-06	5.574
MGC40069 /// TRAC /// TRAJ17 /// TRAV20 /// TRDV2 /// YME1L1	-0.677538	4.25106	-5.1489	5.54e-07	6.47e-06	5.56832
EMP3	-0.750928	6.8991	-5.1454	5.64e-07	6.56e-06	5.55226
HAPLN1	-0.587823	2.17688	-5.13827	5.83e-07	6.77e-06	5.51951
BANK1	-0.594622	4.78791	-5.13517	5.92e-07	6.86e-06	5.50529
OAT	-0.561125	8.01376	-5.12952	6.08e-07	7.04e-06	5.47939
CLDN7	-0.447182	9.1012	-5.1133	6.57e-07	7.55e-06	5.40519
GMDS	-0.702004	8.02644	-5.10738	6.76e-07	7.74e-06	5.3781
TIMP3	-0.848201	7.05052	-5.10353	6.89e-07	7.87e-06	5.36054
HLA-DRA	-1.13572	8.64526	-5.09517	7.16e-07	8.14e-06	5.32242
PDZRN3	-0.880025	5.27544	-5.0909	7.31e-07	8.28e-06	5.30296
IMPA2	-0.53349	7.1765	-5.09013	7.34e-07	8.3e-06	5.29946
MEOX2	-0.917756	1.97746	-5.08593	7.49e-07	8.45e-06	5.28034
CTSC	-0.461685	8.60111	-5.0846	7.53e-07	8.49e-06	5.27427
ETFA	-0.44642	7.96905	-5.07946	7.72e-07	8.69e-06	5.25091
HNF4G	-0.972061	3.38883	-5.07216	7.99e-07	8.97e-06	5.21771
FSCN1	-0.814571	5.49975	-5.06738	8.17e-07	9.14e-06	5.19601
CEP55	-0.706018	6.75378	-5.05655	8.6e-07	9.51e-06	5.14691
MRPL15	-0.420751	8.29308	-5.05602	8.62e-07	9.52e-06	5.14453
BHLHE41	-0.736752	6.18755	-5.04736	8.98e-07	9.89e-06	5.10533
RIMS2	-0.539439	5.45578	-5.04444	9.11e-07	1e-05	5.0921
USP46	-0.50739	4.13741	-5.03691	9.44e-07	1.03e-05	5.0581
GNAI1	-0.518314	4.71496	-5.02312	1.01e-06	1.09e-05	4.99589
SFRP4	-0.976515	7.00619	-5.01949	1.02e-06	1.1e-05	4.97955
LOC100996668 /// ZEB1	-0.779015	4.00831	-5.01991	1.02e-06	1.1e-05	4.98143
PKP2	-0.554395	7.48829	-5.0206	1.02e-06	1.1e-05	4.98451
FAM63B	-0.607748	4.11222	-5.01657	1.04e-06	1.11e-05	4.96639
GSTM4	-0.614018	5.17769	-5.00959	1.07e-06	1.14e-05	4.93499
RAD21	-0.474641	7.67155	-4.9968	1.14e-06	1.21e-05	4.87751
DRAM1	-0.454992	6.78873	-4.99613	1.14e-06	1.21e-05	4.87452
MRPL13	-0.481967	7.09653	-4.99323	1.16e-06	1.22e-05	4.8615
IGHV3-73 /// IGHV3-73	-1.10146	2.83936	-4.99036	1.17e-06	1.23e-05	4.84866
PPP1R12B	-0.53053	6.30206	-4.98917	1.18e-06	1.24e-05	4.84332
TFDP1	-0.638505	5.89794	-4.98111	1.23e-06	1.28e-05	4.80722
MUC1	-0.986124	7.41609	-4.97464	1.26e-06	1.32e-05	4.77827
TSN	-0.543253	5.77431	-4.9695	1.29e-06	1.34e-05	4.75532
TLR3	-0.500365	5.00747	-4.97009	1.29e-06	1.34e-05	4.75795
AKAP12	-0.878657	6.66381	-4.96118	1.35e-06	1.39e-05	4.71817
PSAP	-0.598517	8.57685	-4.95851	1.36e-06	1.4e-05	4.70627
MRPS15	-0.474821	5.95721	-4.94971	1.42e-06	1.45e-05	4.66704
PLEKHO1	-0.562473	5.68105	-4.94801	1.43e-06	1.46e-05	4.65949
PCM1	-0.403599	6.82997	-4.94314	1.46e-06	1.49e-05	4.63781
WHSC1	-0.489341	4.88557	-4.9398	1.49e-06	1.51e-05	4.62295
MSH2	-0.474636	5.72069	-4.91513	1.67e-06	1.66e-05	4.51347
MRPL39	-0.470221	6.93379	-4.9136	1.68e-06	1.67e-05	4.50673
MRPL42	-0.430893	7.3256	-4.91355	1.68e-06	1.67e-05	4.50649
LCN2	-1.19326	8.72417	-4.90706	1.73e-06	1.71e-05	4.4778
GPHN	-0.450592	5.86597	-4.90622	1.74e-06	1.71e-05	4.47409
SLC25A24	-0.452311	7.52407	-4.89994	1.79e-06	1.76e-05	4.44633
PCNAP3 /// PCNAP3	-0.660237	4.53326	-4.89835	1.8e-06	1.77e-05	4.43929
FKBP11	-0.415776	8.31507	-4.89393	1.84e-06	1.8e-05	4.4198
IGHG1 /// IGHM	-1.7927	3.79099	-4.89304	1.85e-06	1.81e-05	4.41587
B3GNT2	-0.407775	6.65272	-4.89009	1.87e-06	1.83e-05	4.40285
TIPIN	-0.462946	5.19619	-4.88417	1.92e-06	1.87e-05	4.37674
HSP90B1 /// MIR3652	-0.407341	8.87897	-4.87242	2.03e-06	1.96e-05	4.32505
ISG20	-0.93471	5.17056	-4.87094	2.04e-06	1.97e-05	4.31854
SRGN	-1.1423	7.25477	-4.86786	2.07e-06	1.99e-05	4.30499
ELOVL6	-0.513013	6.02256	-4.86842	2.07e-06	1.99e-05	4.30747
PLVAP	-0.405122	7.06091	-4.86493	2.1e-06	2.02e-05	4.29215
IGFBP3	-0.660972	8.65445	-4.86338	2.12e-06	2.03e-05	4.28536
EIF2S3	-0.730427	7.53151	-4.86085	2.14e-06	2.05e-05	4.27424
EZR	-0.544929	6.58736	-4.85818	2.17e-06	2.07e-05	4.26254
COTL1	-0.537541	6.92069	-4.85726	2.18e-06	2.07e-05	4.2585
MTFR1	-0.523025	6.15421	-4.85825	2.17e-06	2.07e-05	4.26282
NKG7	-0.497058	4.2715	-4.85754	2.17e-06	2.07e-05	4.25974
CXCL10	-0.929433	6.95379	-4.85521	2.2e-06	2.08e-05	4.24951
BTN3A3	-0.587446	5.17773	-4.85366	2.21e-06	2.1e-05	4.2427
PARPBP	-0.485709	6.25991	-4.84516	2.3e-06	2.17e-05	4.2055
SACS	-0.579661	4.85512	-4.83939	2.36e-06	2.23e-05	4.18023
DCN	-0.782729	9.44627	-4.83675	2.39e-06	2.25e-05	4.16872
FBN1	-0.718552	5.86638	-4.83148	2.45e-06	2.29e-05	4.14566
SLC18A2	-0.623227	3.40909	-4.83141	2.45e-06	2.29e-05	4.14536
TPX2	-0.529544	7.81674	-4.83209	2.44e-06	2.29e-05	4.14834
MEIS2	-0.505213	5.86675	-4.82583	2.51e-06	2.34e-05	4.12102
PCNA	-0.500226	8.01999	-4.81495	2.64e-06	2.45e-05	4.07361
CXCL13	-1.28817	5.30218	-4.80477	2.77e-06	2.56e-05	4.02932
PTTG3P	-0.485788	5.04492	-4.79959	2.83e-06	2.61e-05	4.00683
SLC7A1	-0.406499	5.0932	-4.79904	2.84e-06	2.61e-05	4.00441
MZB1	-0.69861	4.56182	-4.79603	2.88e-06	2.64e-05	3.99137
KIF18A	-0.441333	4.58797	-4.78443	3.03e-06	2.76e-05	3.94108
CD27	-0.458876	5.18747	-4.77969	3.1e-06	2.82e-05	3.92053
PALLD	-0.592417	9.1132	-4.76706	3.28e-06	2.97e-05	3.86594
SLC12A2	-0.594	8.56514	-4.76402	3.33e-06	3e-05	3.8528
HLA-G	-0.492598	9.15348	-4.73255	3.83e-06	3.38e-05	3.71735
PNMA1	-0.54361	6.76854	-4.73057	3.87e-06	3.41e-05	3.70887
RGS10	-0.527489	5.38141	-4.73076	3.86e-06	3.41e-05	3.70967
EPB41L3	-1.1498	3.34156	-4.72753	3.92e-06	3.45e-05	3.69582
PLAC8	-0.985728	7.73241	-4.7176	4.1e-06	3.58e-05	3.65325
IGLJ3 /// IGLV3-19 /// IGLV3-19	-1.01266	6.33383	-4.71593	4.13e-06	3.6e-05	3.6461
BUB1B	-0.517385	6.76304	-4.71515	4.15e-06	3.61e-05	3.64276
COMMD10	-0.459791	5.93603	-4.71294	4.19e-06	3.64e-05	3.63332
ATP10D	-0.546256	4.98857	-4.71144	4.21e-06	3.66e-05	3.62691
FCGBP	-1.61461	7.00408	-4.70985	4.24e-06	3.68e-05	3.6201
PRKCB	-0.429338	4.06053	-4.70756	4.29e-06	3.71e-05	3.6103
TPGS2	-0.427919	6.33359	-4.70632	4.31e-06	3.72e-05	3.60501
MKI67	-0.41869	6.12418	-4.69744	4.49e-06	3.85e-05	3.56712
TK1	-0.418165	6.73033	-4.69575	4.52e-06	3.87e-05	3.55989
CCR6	-0.468826	3.28434	-4.68881	4.66e-06	3.98e-05	3.5303
UCP2	-0.508542	6.38842	-4.68736	4.69e-06	4e-05	3.52414
TSPAN1	-0.898656	8.15833	-4.68101	4.83e-06	4.08e-05	3.49712
GINS4	-0.625561	4.50438	-4.67807	4.89e-06	4.12e-05	3.4846
CYC1	-0.429813	8.82504	-4.67847	4.88e-06	4.12e-05	3.4863
CDK1	-0.555514	7.53768	-4.67754	4.9e-06	4.13e-05	3.48236
MAZ	-0.421835	5.19019	-4.67294	5.01e-06	4.19e-05	3.46282
XBP1	-0.430496	8.44126	-4.66661	5.15e-06	4.29e-05	3.43593
SEC23A	-0.502034	5.29291	-4.6651	5.18e-06	4.31e-05	3.42953
LYN	-0.403803	6.95114	-4.66413	5.21e-06	4.32e-05	3.42539
SPON1	-0.870047	6.2359	-4.66359	5.22e-06	4.33e-05	3.42312
LMOD1	-0.741743	5.36317	-4.66314	5.23e-06	4.33e-05	3.42118
PGRMC1	-0.602306	7.84166	-4.65513	5.42e-06	4.47e-05	3.38725
KAL1	-0.496646	6.11786	-4.65334	5.46e-06	4.5e-05	3.37967
FAIM3	-0.5404	5.36459	-4.63681	5.88e-06	4.8e-05	3.30982
IL7R	-0.627333	6.43698	-4.63175	6.01e-06	4.9e-05	3.28847
S1PR1	-0.425924	5.02405	-4.62647	6.15e-06	5.01e-05	3.26621
COL11A1	-1.09592	7.11083	-4.62347	6.23e-06	5.07e-05	3.25357
LPAR1	-0.434535	5.07337	-4.62007	6.33e-06	5.14e-05	3.23926
SNAI2	-0.674279	5.50488	-4.61548	6.46e-06	5.23e-05	3.21997
IGH /// IGHA1 /// IGHA2 /// IGHD /// IGHG1 /// IGHG3 /// IGHM /// IGHV4-31	-1.56069	3.53101	-4.61078	6.59e-06	5.33e-05	3.20019
HLA-J	-0.468491	9.21559	-4.60944	6.63e-06	5.35e-05	3.19456
EEF1A1	-0.466369	12.3693	-4.60392	6.8e-06	5.46e-05	3.1714
MRPS28	-0.477553	6.64352	-4.60218	6.85e-06	5.49e-05	3.16411
THBS4	-0.468316	5.31582	-4.60015	6.91e-06	5.53e-05	3.15556
LOC102724788 /// PRODH	-0.411964	6.91485	-4.59962	6.93e-06	5.54e-05	3.15335
ANP32E	-0.537159	5.21425	-4.59869	6.95e-06	5.56e-05	3.14944
EPYC	-0.856183	3.79594	-4.59683	7.01e-06	5.59e-05	3.14166
GNG11	-0.55766	6.29521	-4.59281	7.14e-06	5.68e-05	3.12483
SAMHD1	-0.481218	5.90816	-4.59136	7.18e-06	5.7e-05	3.11876
FBXO5	-0.482713	5.42112	-4.58419	7.41e-06	5.86e-05	3.08874
BIK	-0.771083	6.80122	-4.57599	7.68e-06	6.04e-05	3.05451
EVC	-0.438625	4.44183	-4.57553	7.7e-06	6.05e-05	3.05256
CPD	-0.447998	6.43364	-4.5667	8e-06	6.25e-05	3.01573
PCYOX1	-0.40513	5.29889	-4.56105	8.2e-06	6.39e-05	2.99221
LOC100293211	-0.901539	3.08961	-4.55966	8.25e-06	6.41e-05	2.98643
ARNTL2	-0.434142	5.30749	-4.55981	8.25e-06	6.41e-05	2.98707
CBR1	-0.476119	6.24109	-4.55756	8.33e-06	6.45e-05	2.97769
CPE	-0.91466	4.77602	-4.55516	8.42e-06	6.5e-05	2.9677
ERCC6L	-0.698461	4.92039	-4.55191	8.54e-06	6.57e-05	2.95418
PSMB10	-0.425823	6.97646	-4.54835	8.67e-06	6.66e-05	2.9394
ITPR1	-0.660393	4.62157	-4.54449	8.82e-06	6.76e-05	2.92339
MYH11	-0.7836	3.65084	-4.54394	8.84e-06	6.78e-05	2.9211
SDC2	-0.540997	6.60455	-4.53619	9.14e-06	6.98e-05	2.88895
DNA2	-0.468584	5.09319	-4.53599	9.15e-06	6.98e-05	2.88811
MATN3	-0.827764	3.53985	-4.53077	9.36e-06	7.11e-05	2.86648
SGPP1	-0.441873	5.54938	-4.5265	9.54e-06	7.22e-05	2.84882
RP3-522P13.1	-0.427989	6.9107	-4.52361	9.66e-06	7.29e-05	2.83687
BTF3P13 /// BTF3P13	-0.447146	4.64696	-4.51931	9.84e-06	7.39e-05	2.81912
ARHGEF17	-0.513854	6.47825	-4.51622	9.97e-06	7.47e-05	2.80633
CENPM	-0.65672	5.99245	-4.51348	1.01e-05	7.54e-05	2.79504
HBB	-0.927088	7.33451	-4.51054	1.02e-05	7.62e-05	2.78289
ODC1	-0.429118	9.07599	-4.51019	1.02e-05	7.63e-05	2.78145
FERMT2	-0.664541	5.64758	-4.50734	1.04e-05	7.71e-05	2.76971
MTHFD2	-0.408542	8.02037	-4.50462	1.05e-05	7.78e-05	2.7585
PPAP2A	-0.418012	7.43273	-4.49972	1.07e-05	7.92e-05	2.73833
ADAM28	-1.08306	3.31	-4.49348	1.1e-05	8.11e-05	2.71264
CD46	-0.530898	8.31247	-4.48767	1.13e-05	8.28e-05	2.68876
TRIM9	-0.580865	4.7908	-4.48079	1.16e-05	8.49e-05	2.66054
ECHDC1	-0.411481	6.62912	-4.4807	1.16e-05	8.49e-05	2.66015
DHCR7	-0.451049	6.92247	-4.47457	1.19e-05	8.71e-05	2.63503
RAB31	-0.645143	7.5157	-4.47272	1.2e-05	8.77e-05	2.62746
NXN	-0.47024	7.94388	-4.45557	1.3e-05	9.34e-05	2.55734
E2F8	-0.550396	5.23815	-4.44437	1.36e-05	9.72e-05	2.51167
NDC80	-0.669622	5.11747	-4.43985	1.39e-05	9.89e-05	2.49326
MBNL1	-0.522733	5.76232	-4.43442	1.42e-05	0.000100887	2.47116
LINC00341 /// SYNE3	-0.452341	5.0407	-4.43046	1.44e-05	0.00010229	2.45505
RFTN1	-0.520071	7.2602	-4.4234	1.49e-05	0.000105203	2.42639
SCD	-0.567844	6.9814	-4.42044	1.51e-05	0.00010632	2.41438
UBE2L6	-0.462183	7.95874	-4.41901	1.52e-05	0.000106914	2.40859
NEK2	-0.477011	6.96873	-4.41442	1.55e-05	0.00010886	2.38998
LCP1	-0.574976	6.71216	-4.41184	1.56e-05	0.000109779	2.37953
CDCA8	-0.416946	6.19923	-4.4061	1.6e-05	0.00011203	2.35632
GZMA	-0.679311	5.08023	-4.3988	1.65e-05	0.000115102	2.32681
CST1	-1.31282	5.77351	-4.38289	1.77e-05	0.000122319	2.26267
MYLK	-0.747777	8.00163	-4.38091	1.78e-05	0.000123163	2.25469
PDZD8	-0.526681	6.0361	-4.37787	1.81e-05	0.000124441	2.24247
NUP210	-0.413418	4.45617	-4.37146	1.86e-05	0.000127478	2.2167
CDH5	-0.544855	4.91131	-4.36652	1.89e-05	0.000129709	2.19687
CDC6	-0.489473	5.40526	-4.36545	1.9e-05	0.000130166	2.19257
SAMSN1	-0.658058	5.00763	-4.36486	1.91e-05	0.000130425	2.19021
KDELC1	-0.442163	5.02619	-4.35151	2.02e-05	0.000137092	2.13671
CCL24	-0.611309	4.81854	-4.33861	2.13e-05	0.000143954	2.08517
CD74	-0.652926	9.95606	-4.33187	2.19e-05	0.00014729	2.05826
CLCA1	-1.18465	6.4949	-4.33083	2.2e-05	0.000147862	2.05411
RARRES3	-0.811739	6.90275	-4.32904	2.22e-05	0.000148755	2.047
PRC1	-0.489054	7.06646	-4.32834	2.23e-05	0.000149116	2.04422
CDT1	-0.498612	5.66067	-4.32638	2.24e-05	0.000149933	2.03638
PAPSS2	-0.538797	7.46008	-4.31997	2.3e-05	0.000153085	2.01091
CCL4	-0.602176	6.1204	-4.31904	2.31e-05	0.000153534	2.0072
CORO1A	-0.471265	5.98741	-4.31803	2.32e-05	0.000153963	2.00316
MAP3K6	-0.460494	4.57896	-4.31722	2.33e-05	0.000154406	1.99997
RAD51AP1	-0.425749	6.59981	-4.31329	2.37e-05	0.000156511	1.98436
KIAA1644	-0.532279	3.01457	-4.30942	2.41e-05	0.000158761	1.96898
STAT1	-0.474155	8.88006	-4.30915	2.41e-05	0.000158862	1.96792
TM2D1	-0.408696	5.9932	-4.30836	2.42e-05	0.000159237	1.96476
ATAD2	-0.445532	5.79467	-4.28429	2.68e-05	0.00017405	1.8695
ST6GALNAC4	-0.400697	5.09372	-4.28333	2.69e-05	0.000174582	1.8657
RECQL	-0.425422	5.31388	-4.27551	2.78e-05	0.000179459	1.83487
SCARB2	-0.411471	7.40814	-4.26798	2.86e-05	0.000184418	1.80519
SLC6A14	-0.917004	4.19882	-4.26264	2.93e-05	0.000187842	1.78417
ADAM12	-0.676559	5.77288	-4.26165	2.94e-05	0.000188435	1.78029
CLCA4	-1.22181	3.28944	-4.25923	2.97e-05	0.000190065	1.77079
ISLR	-0.671396	6.78662	-4.252	3.06e-05	0.000194996	1.7424
KIF20A	-0.547277	6.38801	-4.25184	3.06e-05	0.000194996	1.74176
VIP	-0.593826	5.42713	-4.24885	3.1e-05	0.000196931	1.73006
GBP1	-0.631357	7.49556	-4.24494	3.15e-05	0.000199679	1.71473
IGFBP6	-0.572143	6.35179	-4.23486	3.29e-05	0.000206436	1.67528
TUBB2A	-0.532057	7.21199	-4.23448	3.29e-05	0.000206573	1.67378
HTRA1	-0.589209	8.30086	-4.23146	3.33e-05	0.000208583	1.66199
ARHGDIA	-0.666652	6.69425	-4.2299	3.35e-05	0.000209737	1.65589
KIF14	-0.441149	5.91802	-4.22091	3.48e-05	0.000216259	1.62081
HOMER1	-0.475268	6.12305	-4.21218	3.61e-05	0.000222646	1.58678
TNFRSF21	-0.439625	6.33766	-4.20982	3.64e-05	0.000224511	1.5776
CCDC109B	-0.46457	6.1417	-4.20562	3.71e-05	0.000227801	1.56126
GIMAP6	-0.708018	4.09785	-4.20284	3.75e-05	0.0002301	1.55048
SUMO1P2 /// SUMO1P2	-0.404884	3.81259	-4.19986	3.79e-05	0.000232298	1.53892
SQRDL	-0.430804	8.77635	-4.1945	3.88e-05	0.000236821	1.51812
EGR3	-0.521006	6.03512	-4.18754	3.99e-05	0.000242584	1.49114
NGFRAP1	-0.606252	8.31072	-4.18189	4.09e-05	0.000247925	1.46928
TRIB2	-0.491957	6.1945	-4.16424	4.39e-05	0.000263511	1.40112
MOXD1	-0.414145	5.8176	-4.15268	4.6e-05	0.000274392	1.35663
GAS1	-0.750449	2.0997	-4.14176	4.81e-05	0.000285096	1.31468
ASRGL1	-0.476705	6.02014	-4.13745	4.9e-05	0.000289746	1.29816
CDH1	-0.659614	7.17424	-4.12614	5.13e-05	0.000301102	1.25487
S100A9	-0.616591	6.74084	-4.125	5.15e-05	0.000302096	1.25053
COX7A1	-0.724668	5.7737	-4.12345	5.18e-05	0.000303873	1.24458
PKM	-0.417781	9.34991	-4.11908	5.27e-05	0.000308628	1.22788
NUP155	-0.402022	5.30242	-4.11237	5.42e-05	0.000316147	1.20231
TUBB6	-0.50002	7.43755	-4.11086	5.45e-05	0.000317815	1.19653
CKAP2 /// IGLC1 /// IGLV1-40 /// IGLV1-40 /// IGLV1-50 /// IGLV1-50	-0.69594	6.18396	-4.09824	5.74e-05	0.000331838	1.1485
AKR1B1	-0.489244	6.86676	-4.09703	5.77e-05	0.00033331	1.14392
TNFRSF17	-0.515119	3.78157	-4.08802	5.98e-05	0.00034327	1.10972
BMP2	-0.655382	5.07172	-4.08341	6.09e-05	0.000349247	1.09223
NCAPG	-0.434436	6.12857	-4.08316	6.1e-05	0.000349452	1.09128
CRIP2	-0.471935	5.60033	-4.0829	6.1e-05	0.000349673	1.09028
CR2	-0.625526	4.38602	-4.07884	6.2e-05	0.00035467	1.07491
HMMR	-0.446516	6.90342	-4.07218	6.37e-05	0.000362747	1.04973
FADS2	-0.619229	5.72558	-4.06113	6.66e-05	0.000376147	1.00799
HIST1H3C	-0.404514	3.49515	-4.04646	7.06e-05	0.00039408	0.952747
TRAC	-0.414969	6.97972	-4.03627	7.35e-05	0.000408387	0.914494
HLA-DRB1 /// HLA-DRB1	-0.64383	9.36796	-4.03307	7.45e-05	0.000412598	0.90251
COL1A2	-0.558733	11.1865	-4.02128	7.81e-05	0.000429412	0.858354
DPYSL3	-0.544189	6.04959	-3.9967	8.6e-05	0.000467245	0.766685
CXCL11	-1.23229	5.2736	-3.99549	8.65e-05	0.000469285	0.762205
CYTIP	-0.529484	5.29361	-3.99253	8.75e-05	0.000473857	0.751195
CCDC69	-0.570249	4.49877	-3.99016	8.83e-05	0.000477562	0.742404
GINS2	-0.423298	6.55669	-3.98469	9.02e-05	0.000485547	0.722102
HSPA2	-0.629847	6.49552	-3.98117	9.15e-05	0.000491051	0.709024
VIM	-0.522524	9.85371	-3.97338	9.43e-05	0.000503139	0.680191
STK17B	-0.42075	4.1719	-3.97205	9.48e-05	0.000505581	0.675265
TFF1	-1.08968	8.02443	-3.97112	9.52e-05	0.000507232	0.671828
PLA2G2A	-1.42743	7.15916	-3.96453	9.77e-05	0.000519105	0.647476
SGCE	-0.490628	5.20238	-3.9443	0.00010573	0.000553894	0.572911
S100A8	-0.789596	6.62103	-3.94398	0.000105862	0.00055437	0.57174
DBN1	-0.720401	5.542	-3.93571	0.000109338	0.000570038	0.541374
RARRES1	-0.765231	4.59526	-3.92848	0.000112468	0.000585138	0.514854
LMNB1	-0.424091	7.26798	-3.92502	0.000113995	0.000591688	0.502185
KLF4	-0.47617	5.97061	-3.92153	0.000115554	0.000597714	0.489424
IDO1	-0.550549	5.34678	-3.91792	0.000117191	0.000604916	0.476206
LAMP3	-0.484744	5.28075	-3.9157	0.000118208	0.000609575	0.468096
HLA-DQB1 /// HLA-DRB1 /// HLA-DRB3 /// HLA-DRB4 /// LOC100996809 /// LOC101060835	-0.722552	8.72367	-3.91338	0.000119278	0.000614158	0.459629
ECI2	-0.553182	6.57719	-3.90364	0.000123877	0.000635658	0.424103
HMGA1	-0.411056	8.95941	-3.89934	0.000125962	0.00064513	0.408435
MCPH1	-0.402193	3.34053	-3.89935	0.000125955	0.00064513	0.408482
APOL3	-0.534364	5.84603	-3.89511	0.000128042	0.000654051	0.393055
EXOSC4	-0.442435	6.55263	-3.89014	0.00013053	0.000664246	0.374995
IFIT3	-0.523225	5.92575	-3.88984	0.00013068	0.000664763	0.373911
MMP11	-0.634129	6.11548	-3.888	0.000131617	0.000669022	0.36721
CXCL5	-0.739223	4.08694	-3.88551	0.000132888	0.000673966	0.358185
CYBRD1	-0.446774	3.62823	-3.8792	0.000136166	0.000687494	0.33532
IGHA1 /// IGHA2 /// IGHG1 /// IGHG4 /// IGHM /// IGHV4-31 /// LOC102723407	-0.653297	1.24288	-3.87504	0.000138372	0.000696291	0.32024
ELP5	-0.411848	6.28313	-3.87116	0.00014046	0.000705745	0.30619
PLK4	-0.424795	4.71542	-3.86898	0.000141644	0.000710636	0.298317
ELOVL5	-0.430464	8.27224	-3.86337	0.000144739	0.0007242	0.278037
MYL9	-0.664965	8.00735	-3.85811	0.000147695	0.000736892	0.259079
RFWD3	-0.448281	4.62587	-3.82805	0.000165737	0.000813398	0.151031
ANXA1	-0.581614	7.94979	-3.8236	0.000168576	0.000824339	0.135115
DOCK2	-0.641955	4.07807	-3.81886	0.000171655	0.000837579	0.118154
SSR3	-0.500376	6.14114	-3.81401	0.000174857	0.000849826	0.100843
HLA-DQB1 /// HLA-DRB1 /// HLA-DRB4 /// HLA-DRB5 /// LOC100996809 /// LOC101060835	-0.668207	9.34603	-3.79192	0.000190177	0.000915395	0.0221933
CLEC2B	-0.496453	6.04922	-3.77711	0.000201152	0.00095934	-0.0303215
LYZ	-0.818	8.25833	-3.77686	0.000201339	0.000959893	-0.0311905
CENPN	-0.481128	5.73144	-3.7728	0.000204457	0.000971332	-0.0455709
ISG15	-0.703412	8.43757	-3.77018	0.00020649	0.000980303	-0.0548301
PTPRC	-0.666788	4.74101	-3.76097	0.000213787	0.00101175	-0.0873185
E2F5	-0.445991	5.37328	-3.76033	0.000214305	0.00101242	-0.089582
FABP5	-0.472146	8.68258	-3.75931	0.000215127	0.00101524	-0.0931613
ITGA4	-0.519624	3.03686	-3.75181	0.000221291	0.00103925	-0.119583
LAPTM4B	-0.659054	8.47936	-3.74539	0.000226702	0.00105914	-0.14217
JAK2	-0.449556	3.21195	-3.74112	0.000230362	0.00107328	-0.157143
PLA2G4A	-0.758417	4.13667	-3.72965	0.000240489	0.00111355	-0.197354
CCND2	-0.956045	6.1188	-3.72828	0.000241723	0.00111812	-0.20214
C16orf62	-0.470505	5.21719	-3.72092	0.000248475	0.00114543	-0.22788
KIT	-0.539713	5.0638	-3.71914	0.000250127	0.00115226	-0.234073
PI3	-0.786148	7.18484	-3.71378	0.000255186	0.00117157	-0.252777
FAM149A	-0.541478	3.6315	-3.70992	0.000258893	0.00118617	-0.266247
HS3ST3A1	-0.511635	3.98376	-3.70698	0.00026174	0.00119718	-0.276462
HBA1 /// HBA2	-0.695076	8.04455	-3.70638	0.000262327	0.00119906	-0.278555
APOD	-0.573825	6.62598	-3.70159	0.000267054	0.00121698	-0.295232
GOLM1	-0.465311	8.02584	-3.69625	0.000272412	0.00123638	-0.313781
IL13RA2	-0.445135	3.21338	-3.66365	0.000307391	0.00136488	-0.426513
GRP	-0.742546	4.45895	-3.65819	0.000313648	0.00138856	-0.445307
ST8SIA1	-0.400697	1.77215	-3.65575	0.000316485	0.00139837	-0.453702
HCAR3	-0.403093	5.00177	-3.65385	0.000318708	0.00140544	-0.460231
SOCS3	-0.568868	4.34774	-3.63768	0.000338249	0.00147965	-0.515704
OAS2	-0.493201	6.19611	-3.62702	0.00035173	0.0015291	-0.55212
FXYD6	-0.577499	6.52793	-3.58886	0.000404294	0.00172707	-0.681808
C1QTNF3	-0.465	5.42657	-3.58676	0.000407395	0.00173811	-0.688916
OLFML2B	-0.473924	6.29599	-3.57275	0.000428622	0.00181607	-0.736169
NOS2	-0.446997	5.4488	-3.57072	0.000431791	0.0018272	-0.743019
EMR2	-0.431513	4.25572	-3.56144	0.000446518	0.00187718	-0.774206
SAC3D1	-0.430913	5.93582	-3.54922	0.00046664	0.00194965	-0.815179
RGS13	-0.510483	2.81341	-3.54191	0.000479097	0.00199429	-0.839661
IGLV6-57	-0.676679	2.39337	-3.5415	0.000479804	0.00199522	-0.841031
THRAP3	-0.424725	4.40708	-3.52442	0.000510134	0.00209893	-0.897968
AL928768.3 /// Ig alpha 1-[alpha]2m /// IGH	-0.415948	4.21392	-3.48691	0.000583186	0.00235716	-1.02217
MYC	-0.454907	9.11385	-3.47648	0.000605191	0.00243156	-1.05651
CST2	-0.668235	5.74988	-3.47181	0.000615277	0.00246184	-1.07184
KCTD12	-0.584076	6.47823	-3.4708	0.000617494	0.00246779	-1.07517
HLA-DRB1 /// HLA-DRB4 /// LOC100996809	-0.567332	9.23279	-3.46395	0.000632633	0.00251861	-1.09762
NR4A2	-0.496734	6.19331	-3.46148	0.000638171	0.00253991	-1.1057
SERPINF1	-0.58857	7.92355	-3.46036	0.000640703	0.00254773	-1.10936
ZBTB33	-0.432114	3.1282	-3.45421	0.00065478	0.00259588	-1.1295
EPHB3	-0.568232	6.57865	-3.45132	0.000661484	0.00261804	-1.13894
LAMP1	-0.425129	7.55864	-3.4502	0.000664087	0.00262681	-1.14257
MELK	-0.40005	7.30234	-3.44843	0.000668253	0.00263989	-1.14837
RARRES2	-0.516349	6.5752	-3.4479	0.000669491	0.00264277	-1.15008
IL6	-0.420646	5.83777	-3.43862	0.000691731	0.00271628	-1.18034
ZBP1	-0.46589	3.46059	-3.43692	0.000695875	0.00272859	-1.18587
EPB41L2	-0.438151	7.21283	-3.41386	0.000754428	0.00291922	-1.26064
TPBG	-0.495062	7.23669	-3.40866	0.000768253	0.00296423	-1.27744
FLI1	-0.472048	3.52699	-3.38192	0.000843181	0.00319855	-1.36347
SH3BP5	-0.402015	5.91763	-3.38014	0.0008484	0.00321564	-1.36917
EMILIN1	-0.662797	5.62337	-3.37186	0.000873097	0.00329631	-1.39568
TAP1	-0.415686	7.76142	-3.37042	0.00087745	0.0033072	-1.40027
CLEC4A	-0.510416	4.47044	-3.36437	0.000895998	0.00336117	-1.41959
PSAT1	-0.431483	6.21647	-3.36174	0.000904179	0.00338341	-1.42798
HLA-DQA1 /// HLA-DQA2 /// LOC100509457	-0.709809	6.87588	-3.36164	0.000904493	0.00338365	-1.4283
MAN1A1	-0.419331	5.1126	-3.35762	0.000917133	0.00342335	-1.44111
HCK	-0.447984	5.78729	-3.3521	0.000934759	0.00347571	-1.45868
RUNX3	-0.412628	5.76005	-3.34936	0.000943619	0.00350479	-1.46739
RSAD2	-0.448342	5.25831	-3.34389	0.000961547	0.00356355	-1.48476
VAMP5	-0.414048	4.3717	-3.33849	0.000979571	0.00362438	-1.50189
CEACAM7	-0.745676	5.70725	-3.33466	0.000992513	0.00366225	-1.514
KLF2	-0.417799	7.02697	-3.32649	0.00102073	0.00375611	-1.53985
TNFRSF11A	-0.428238	5.50237	-3.32554	0.00102404	0.00376623	-1.54283
DDX60	-0.430956	6.46648	-3.32542	0.00102448	0.00376683	-1.54323
MIR6787 /// SLC16A3	-0.428914	6.51542	-3.32481	0.00102661	0.00377362	-1.54514
IFI6	-0.717478	7.52461	-3.32435	0.00102822	0.00377677	-1.54659
TPM2	-0.534315	7.89255	-3.30154	0.0011115	0.00403521	-1.61837
PDGFC	-0.467611	6.92439	-3.29896	0.00112129	0.00406745	-1.62644
EHF	-0.537849	6.61494	-3.29241	0.00114657	0.00413412	-1.64698
PLXNC1	-0.422758	3.01101	-3.28173	0.00118889	0.00425443	-1.68034
PLCL2	-0.463732	4.08091	-3.26868	0.00124255	0.00441956	-1.72097
VSNL1	-0.505855	7.63758	-3.26315	0.00126595	0.00448937	-1.73813
PPP1R16B	-0.445934	4.10648	-3.25363	0.00130725	0.00460964	-1.76765
MICB	-0.496101	5.15208	-3.2511	0.00131841	0.00464537	-1.77547
GIMAP4	-0.450936	4.77263	-3.2398	0.00136942	0.00478333	-1.81036
DUSP4	-0.694844	4.62424	-3.22809	0.00142423	0.00492452	-1.84641
RTEL1-TNFRSF6B /// TNFRSF6B	-0.451843	7.40747	-3.1888	0.00162329	0.00551228	-1.96646
MIR6778 /// SHMT1	-0.415841	4.7376	-3.18151	0.00166292	0.00562691	-1.98857
BST2	-0.627981	7.13304	-3.17738	0.00168579	0.00569203	-2.00109
FUT6	-0.685247	5.67403	-3.17411	0.00170409	0.00574492	-2.01098
CRISPLD2	-0.413938	7.81041	-3.17275	0.00171177	0.0057639	-2.01511
IFI16	-0.473911	7.00098	-3.16904	0.00173285	0.00582618	-2.02632
ROBO1	-0.417131	6.30912	-3.16145	0.00177675	0.00595155	-2.04924
CXCR2	-0.596797	2.72568	-3.15197	0.00183299	0.00611269	-2.07777
MX1	-0.591169	7.59668	-3.14623	0.00186784	0.00620594	-2.09501
ALOX5AP	-0.464156	6.55723	-3.13753	0.00192185	0.00634111	-2.12109
SECTM1	-0.682995	5.76149	-3.12469	0.00200418	0.00655896	-2.15946
SRRT	-0.407788	5.33778	-3.10987	0.00210325	0.00683519	-2.20356
IFI30 /// PIK3R2	-0.411649	8.50346	-3.10411	0.00214296	0.00694419	-2.22065
TAGLN	-0.538682	9.41909	-3.09174	0.00223056	0.00718672	-2.25724
CD52	-0.573339	6.1848	-3.03794	0.00265151	0.00832663	-2.41487
CCL5	-0.949774	4.26653	-3.02211	0.00278864	0.00868663	-2.46077
IGH /// IGHA1 /// IGHG1 /// IGHG2 /// IGHG3 /// IGHM /// LOC102725526	-0.407863	2.73494	-3.01825	0.00282299	0.00877138	-2.47191
L1TD1	-0.724272	5.26533	-3.00714	0.00292424	0.00902376	-2.50396
NMU	-0.699858	5.36157	-2.97934	0.00319224	0.00969362	-2.58363
RRAS2	-0.505794	4.5862	-2.94645	0.00353837	0.0105596	-2.67703
DPT	-0.453664	5.58788	-2.92735	0.00375485	0.0110954	-2.73083
BIRC3	-0.419779	5.9745	-2.90956	0.00396724	0.0116088	-2.78063
CPVL	-0.623756	4.9506	-2.89127	0.00419707	0.0121577	-2.83156
LOC100506558 /// MATN2	-0.54592	5.48024	-2.88768	0.00424351	0.0122816	-2.8415
FRZB	-0.473754	5.58063	-2.87	0.00447955	0.0128465	-2.89039
CKAP2 /// IGLJ3 /// IGLV3-19 /// IGLV3-19	-0.496729	5.91406	-2.86602	0.00453425	0.0129813	-2.90135
BCL2L1	-0.519639	5.11899	-2.85096	0.00474701	0.0134678	-2.94272
GJB5	-0.480252	2.94372	-2.83994	0.00490839	0.0138356	-2.97286
HOXD9	-0.426435	4.11003	-2.80578	0.00544081	0.0150631	-3.06558
REG3A	-0.775184	6.40606	-2.79554	0.00561033	0.0154375	-3.09317
LY6E	-0.489962	7.21953	-2.77639	0.00594031	0.0162069	-3.14451
SI	-0.988618	3.2235	-2.76553	0.00613517	0.0166479	-3.17349
MUC4	-0.928434	4.294	-2.75305	0.00636624	0.0171724	-3.20665
COL14A1	-0.46809	5.42024	-2.73913	0.00663319	0.0177323	-3.24346
CXCL8	-0.505714	8.43539	-2.72132	0.0069896	0.0185202	-3.29032
KCNK1	-0.530524	5.59066	-2.71989	0.00701906	0.0185837	-3.29409
BCL2A1	-0.426135	5.30789	-2.71203	0.00718238	0.0189567	-3.31466
AGR2	-0.513702	10.0549	-2.68636	0.00774	0.0201568	-3.38148
IRF5	-0.428023	3.5294	-2.67266	0.00805317	0.0208598	-3.41688
CD55	-0.406233	7.63326	-2.63954	0.00885851	0.022612	-3.50181
SOSTDC1	-0.940167	2.77464	-2.63865	0.00888105	0.0226484	-3.50407
KMT2B /// KMT2B	-0.477769	3.14397	-2.6244	0.00924989	0.0234497	-3.54027
CXCL9	-0.468501	6.44062	-2.60799	0.00969205	0.0243853	-3.58177
PRUNE2	-0.41353	7.39315	-2.5941	0.0100807	0.0251524	-3.61667
IGF2 /// INS-IGF2	-0.699515	6.79903	-2.57539	0.0106265	0.0262429	-3.66342
BMP4	-0.895071	6.24159	-2.53761	0.0118098	0.0286612	-3.75686
C8orf44-SGK3 /// SGK3	-0.500046	4.88577	-2.53022	0.0120546	0.0291362	-3.77498
LAPTM5	-0.451331	7.4772	-2.52725	0.0121543	0.0293352	-3.78225
HOXC6	-0.468855	6.01339	-2.51275	0.0126513	0.0303666	-3.81762
COCH	-0.406679	4.15563	-2.50488	0.0129285	0.0308895	-3.83674
SMPDL3B	-0.487788	4.49094	-2.4692	0.0142549	0.0335661	-3.92271
DEFA5	-0.663238	6.05301	-2.43799	0.0155129	0.0360447	-3.99696
HLA-DPB1	-0.409463	7.91258	-2.43265	0.0157377	0.0364792	-4.00958
MNDA	-0.551058	4.85098	-2.42536	0.0160487	0.0370681	-4.02673
IFIT1	-0.513979	5.28291	-2.41509	0.016497	0.0379142	-4.05085
REG1A	-1.07061	6.46428	-2.40058	0.0171491	0.0390871	-4.08476
NETO2	-0.436627	6.39074	-2.32125	0.0211313	0.0462453	-4.26667
OLFM4	-1.02646	8.40052	-2.29882	0.022395	0.0485081	-4.31704
DMBT1	-0.810539	7.1414	-2.28969	0.0229283	0.0494809	-4.33742

## Sheet:  Table 2
Table 2. Downregulated genes in CRC tumor comapared to normal colon mucosa from GSE44076
id	logFC	AveExpr	t	P.Value	adj.P.Val	B
OTOP2	-3.83321	4.2041	-39.8567	3.62e-81	7.25e-77	174.678
CA7	-4.26938	4.25665	-38.2455	9.64e-79	9.66e-75	169.16
PDE6A	-3.37706	3.89249	-37.5428	1.17e-77	5.86e-74	166.692
SLC17A4	-3.04878	3.98125	-37.5603	1.1e-77	5.86e-74	166.753
TEX11	-3.39445	3.96317	-37.3375	2.44e-77	9.79e-74	165.963
AQP8	-7.59715	6.37374	-37.0318	7.36e-77	2.46e-73	164.872
UGP2	-1.89936	11.1206	-36.2688	1.19e-75	3.41e-72	162.116
SLC25A34	-2.78818	4.39688	-35.8654	5.29e-75	1.32e-71	160.639
GUCA2B	-7.12998	6.15591	-34.7279	3.81e-73	7.64e-70	156.401
FAM82A1	-2.54148	4.06726	-34.5224	8.35e-73	1.52e-69	155.624
PHLPP2	-3.19399	7.08998	-33.3316	8.46e-71	1.41e-67	151.043
ABCG2	-3.12994	3.8607	-33.2859	1.01e-70	1.56e-67	150.865
SPINK2	-3.06555	3.50836	-33.1471	1.75e-70	2.51e-67	150.322
BEST4	-4.01753	4.69537	-32.6492	1.26e-69	1.69e-66	148.36
LRRC19	-3.6808	4.8206	-32.2346	6.67e-69	8.36e-66	146.708
HIGD1A	-2.8893	7.77466	-30.8461	1.98e-66	2.2e-63	141.055
IL6R	-2.69976	3.71403	-30.0082	6.72e-65	6.41e-62	137.55
SLC4A10	-3.52197	3.80788	-29.5502	4.76e-64	4.34e-61	135.603
P2RY1	-2.18517	2.97417	-29.433	7.88e-64	6.87e-61	135.101
GDPD2	-2.42366	3.34916	-29.3549	1.1e-63	9.04e-61	134.766
SLC22A5	-2.42876	5.68062	-29.1995	2.16e-63	1.67e-60	134.098
FABP2	-3.81319	4.14047	-29.183	2.32e-63	1.72e-60	134.026
GRAMD3	-2.29551	6.47633	-29.0772	3.68e-63	2.63e-60	133.57
RDH5	-2.7173	5.18764	-28.9749	5.74e-63	3.97e-60	133.127
WDR78	-3.52419	4.34097	-28.8931	8.2e-63	5.48e-60	132.772
PLCD1	-2.83942	6.08239	-28.5198	4.22e-62	2.73e-59	131.143
PDZD3	-2.56824	4.91881	-28.1921	1.8e-61	1.13e-58	129.7
TUBAL3	-2.75832	4.37025	-28.0434	3.48e-61	2.11e-58	129.041
SPPL2A	-2.24063	9.17494	-27.951	5.26e-61	3.1e-58	128.631
OSTBETA	-4.99799	6.42737	-27.837	8.76e-61	5.02e-58	128.123
FAM23A	-2.71384	4.2809	-27.7534	1.27e-60	7.09e-58	127.75
RNF152	-2.74023	4.07733	-27.7027	1.6e-60	8.67e-58	127.523
CDKN2BAS	-2.76113	3.56922	-27.6947	1.66e-60	8.75e-58	127.488
TMIGD1	-7.13921	5.54945	-27.4505	4.99e-60	2.5e-57	126.392
USP2	-3.19718	4.61918	-27.3911	6.53e-60	3.19e-57	126.124
GCNT2	-2.93728	5.92569	-27.2198	1.42e-59	6.62e-57	125.349
PADI2	-1.99411	4.2864	-27.1775	1.72e-59	7.84e-57	125.158
HPGDS	-3.11283	4.43637	-27.1568	1.89e-59	8.24e-57	125.064
GPT	-2.05377	4.2383	-27.0316	3.35e-59	1.43e-56	124.495
DHRS11	-2.84179	7.37574	-26.996	3.94e-59	1.61e-56	124.333
PLCL2	-2.48395	3.94335	-26.8152	9.03e-59	3.62e-56	123.508
WSCD1	-1.56639	4.94517	-26.5381	3.24e-58	1.25e-55	122.235
CPT1A /// RDH5	-2.85153	4.67859	-26.4725	4.39e-58	1.66e-55	121.933
APPL2	-2.65575	6.17974	-26.4535	4.79e-58	1.75e-55	121.846
TMEM82	-1.44464	3.86563	-26.3635	7.28e-58	2.6e-55	121.43
NR5A2	-2.12445	3.52574	-26.3366	8.24e-58	2.9e-55	121.305
CASP7	-2.63091	5.02883	-26.3111	9.28e-58	3.21e-55	121.187
PDCD4	-2.63418	7.18602	-26.25	1.23e-57	4.16e-55	120.904
MIER3	-2.34002	7.14583	-26.2477	1.25e-57	4.16e-55	120.893
HRASLS2	-4.04713	4.22658	-26.1709	1.78e-57	5.86e-55	120.536
PRDX6	-2.00538	9.21591	-26.095	2.54e-57	8.09e-55	120.183
C11orf86	-4.2031	4.77112	-25.898	6.41e-57	1.94e-54	119.262
GLTP	-1.69679	9.25756	-25.7598	1.23e-56	3.67e-54	118.614
SLC30A10	-2.15605	3.43986	-25.7233	1.46e-56	4.3e-54	118.443
GNA11	-1.91558	9.90435	-25.653	2.03e-56	5.9e-54	118.112
AMPD1	-1.89744	4.09882	-25.645	2.11e-56	6.04e-54	118.074
ACADS	-2.924	6.90759	-25.5565	3.21e-56	9.06e-54	117.657
HPGD	-4.70942	6.61943	-25.5298	3.64e-56	1e-53	117.53
CCDC68	-3.24212	5.19797	-25.4948	4.3e-56	1.16e-53	117.365
KIAA1737	-1.69491	6.6051	-25.402	6.68e-56	1.74e-53	116.926
ABHD3	-2.29052	9.03761	-25.3075	1.05e-55	2.66e-53	116.477
CNNM4	-2.31024	7.26366	-25.2855	1.16e-55	2.92e-53	116.373
AGXT2L2	-1.80089	5.15301	-25.2469	1.4e-55	3.42e-53	116.189
ABCA8	-3.85121	5.08117	-25.1115	2.68e-55	6.38e-53	115.544
ETFDH	-2.24759	4.99603	-25.0746	3.19e-55	7.53e-53	115.367
C17orf91	-1.67436	3.57802	-25.0439	3.7e-55	8.62e-53	115.22
MEP1B	-4.44693	4.02396	-24.8606	8.94e-55	2.01e-52	114.341
TRHDE	-3.12986	4.10053	-24.8341	1.02e-54	2.24e-52	114.214
C14orf142	-1.55683	8.27815	-24.8362	1.01e-54	2.24e-52	114.224
SMPDL3A	-3.18322	8.59163	-24.7923	1.24e-54	2.59e-52	114.013
SLC25A20	-2.03055	6.86211	-24.7943	1.23e-54	2.59e-52	114.022
RETSAT	-2.25174	7.72431	-24.7721	1.37e-54	2.83e-52	113.916
SLC23A3	-2.78116	4.44695	-24.6971	1.97e-54	4.03e-52	113.554
CD177	-4.39901	4.73904	-24.5464	4.09e-54	8.19e-52	112.826
CHP	-1.74236	9.91899	-24.5082	4.92e-54	9.67e-52	112.64
MGAT4A	-1.67573	3.94544	-24.5009	5.1e-54	9.92e-52	112.605
HHLA2	-3.88684	6.15781	-24.4755	5.77e-54	1.11e-51	112.482
NAAA	-2.70059	7.18402	-24.4164	7.7e-54	1.45e-51	112.195
RELL1	-1.71494	9.2228	-24.176	2.49e-53	4.63e-51	111.023
SST	-4.21662	4.15608	-24.123	3.23e-53	5.94e-51	110.764
CWH43	-4.57243	4.4233	-24.1109	3.43e-53	6.25e-51	110.704
RILP	-2.02281	5.97577	-24.0489	4.66e-53	8.4e-51	110.4
AQP7 /// AQP7P1 /// AQP7P2 /// LOC100132938	-2.43651	4.01686	-23.946	7.73e-53	1.38e-50	109.895
C2orf88	-4.87096	6.11735	-23.9046	9.48e-53	1.68e-50	109.691
C4orf34	-2.73548	7.88154	-23.8381	1.32e-52	2.31e-50	109.364
ADCY6	-1.50361	5.52238	-23.7994	1.59e-52	2.77e-50	109.173
BTNL3	-2.47535	4.77538	-23.7785	1.77e-52	3.03e-50	109.069
ETHE1	-2.35551	8.32018	-23.7664	1.88e-52	3.19e-50	109.01
CA1	-7.24903	6.25262	-23.7336	2.21e-52	3.69e-50	108.847
GBA3	-4.93828	5.35983	-23.7345	2.2e-52	3.69e-50	108.852
LOC100130933	-2.71585	5.39637	-23.7098	2.49e-52	4.12e-50	108.73
ACOX1	-2.05374	8.00877	-23.6681	3.06e-52	4.98e-50	108.524
PKIB	-5.29661	6.92718	-23.626	3.77e-52	6.09e-50	108.315
PAG1	-2.35781	5.64478	-23.5137	6.59e-52	1.04e-49	107.757
ABHD5	-1.95715	5.26364	-23.4357	9.73e-52	1.51e-49	107.369
AKAP9	-1.67627	8.35437	-23.3983	1.17e-51	1.81e-49	107.183
GCG	-4.65318	4.68616	-23.1477	4.12e-51	6.07e-49	105.929
CEACAM7	-5.4967	5.24993	-23.1457	4.16e-51	6.09e-49	105.92
LDHD	-3.62388	5.27672	-23.094	5.4e-51	7.67e-49	105.66
C14orf176	-2.6643	4.31988	-23.077	5.88e-51	8.3e-49	105.575
PTPRH	-2.77369	4.46674	-23.0503	6.73e-51	9.36e-49	105.44
FAM73B	-1.46946	6.35637	-23.0503	6.73e-51	9.36e-49	105.44
MXI1	-1.92115	10.028	-22.9775	9.72e-51	1.34e-48	105.074
ZBTB7B	-1.16175	5.72525	-22.9232	1.28e-50	1.75e-48	104.8
PDE8A	-1.54868	8.12274	-22.9112	1.36e-50	1.85e-48	104.739
CAB39	-1.07889	9.16195	-22.8876	1.53e-50	2.07e-48	104.62
STBD1	-2.34346	6.10595	-22.8642	1.72e-50	2.32e-48	104.502
MOGAT2	-1.92541	3.96218	-22.8197	2.16e-50	2.87e-48	104.277
RIOK3	-1.84236	9.68363	-22.7539	3.02e-50	3.92e-48	103.944
C1orf210	-2.09699	5.22144	-22.6644	4.75e-50	6.07e-48	103.49
SUCLG2	-1.87648	7.75408	-22.5607	8.07e-50	1e-47	102.963
UGDH	-2.14185	8.53299	-22.4284	1.59e-49	1.95e-47	102.288
MGST3	-1.14641	10.3377	-22.3706	2.13e-49	2.6e-47	101.993
CDHR2	-2.9725	5.42615	-22.2886	3.25e-49	3.87e-47	101.573
TP53INP2	-2.67182	6.26691	-22.2619	3.73e-49	4.42e-47	101.436
LAMA1	-4.48515	5.33726	-22.2476	4.01e-49	4.73e-47	101.362
BLOC1S1	-1.30758	8.5956	-22.2439	4.09e-49	4.79e-47	101.344
FGFR2	-1.83552	3.41261	-22.2277	4.44e-49	5.17e-47	101.261
CCNDBP1	-1.43421	8.69745	-22.2159	4.72e-49	5.46e-47	101.2
BRP44L	-1.79601	8.1847	-22.1418	6.91e-49	7.91e-47	100.819
EAPP	-1.44979	7.69785	-22.1018	8.5e-49	9.67e-47	100.613
PLEKHB2	-0.922679	9.44183	-22.091	8.98e-49	1.02e-46	100.558
GDPD3	-3.84886	5.40108	-22.0688	1.01e-48	1.13e-46	100.443
TMEM37	-3.53846	6.31289	-22.0652	1.03e-48	1.15e-46	100.425
SLC22A18AS	-2.82529	6.13199	-22.0398	1.17e-48	1.3e-46	100.294
GUCA2A	-6.32988	8.43782	-22.026	1.26e-48	1.38e-46	100.222
SRI	-1.92901	8.3163	-21.9363	2e-48	2.19e-46	99.7593
RUNDC3B	-3.01905	4.96784	-21.9255	2.12e-48	2.3e-46	99.7033
TRANK1	-1.79837	5.09314	-21.8743	2.76e-48	2.99e-46	99.4386
TMCC3	-3.26413	5.3553	-21.7777	4.56e-48	4.78e-46	98.9379
CLDN23	-3.22284	8.01309	-21.7427	5.47e-48	5.67e-46	98.7561
HADHB	-1.20674	9.60073	-21.7322	5.77e-48	5.93e-46	98.7013
ZZEF1	-1.73258	5.26963	-21.6955	6.99e-48	7.14e-46	98.5107
GCOM1	-1.38328	3.60662	-21.6427	9.21e-48	9.32e-46	98.2358
FAM23A /// FAM23B	-1.30911	3.02143	-21.557	1.44e-47	1.43e-45	97.7892
CPT2	-1.71364	6.64007	-21.5388	1.58e-47	1.56e-45	97.6943
MAST2	-1.64785	5.63137	-21.5018	1.92e-47	1.88e-45	97.5009
GBA2	-1.50163	5.01356	-21.4111	3.09e-47	2.95e-45	97.0262
MPND	-1.29183	7.1682	-21.3907	3.44e-47	3.27e-45	96.9194
CD160	-1.93414	3.55219	-21.3892	3.47e-47	3.28e-45	96.9118
TM6SF2	-1.56725	3.66211	-21.3782	3.68e-47	3.44e-45	96.8541
ENTPD5	-3.08708	5.05213	-21.3592	4.06e-47	3.79e-45	96.7544
CLC	-3.74684	4.22462	-21.3081	5.31e-47	4.88e-45	96.4864
EIF4E3	-2.42121	6.10234	-21.2904	5.83e-47	5.34e-45	96.3934
EDN2	-1.8198	4.04945	-21.2672	6.59e-47	5.97e-45	96.2715
FBLIM1	-1.19003	5.88072	-21.2556	7e-47	6.32e-45	96.2107
MMP28	-2.0553	4.90845	-21.2113	8.85e-47	7.95e-45	95.9778
INCA1	-1.24113	3.90654	-21.1749	1.07e-46	9.59e-45	95.7861
PEX11A	-2.02278	5.32585	-21.1677	1.11e-46	9.87e-45	95.7481
ALPI	-1.57549	3.82895	-21.1445	1.26e-46	1.11e-44	95.6259
SLC41A2	-2.16217	5.46593	-21.1189	1.44e-46	1.27e-44	95.491
ANK3	-2.13322	7.38414	-21.0894	1.68e-46	1.47e-44	95.3354
OSTalpha	-4.00648	5.0841	-21.08	1.77e-46	1.54e-44	95.2853
TST	-1.77158	10.6665	-21.0343	2.25e-46	1.94e-44	95.044
NLN	-2.26367	6.08768	-20.985	2.93e-46	2.5e-44	94.7835
TDP2	-2.00153	9.40451	-20.9498	3.53e-46	2.98e-44	94.597
RBKS	-1.87972	6.43143	-20.9339	3.84e-46	3.22e-44	94.5129
RAB27A	-1.88262	5.39894	-20.9163	4.21e-46	3.52e-44	94.4198
CLMN	-1.85603	5.2543	-20.898	4.64e-46	3.86e-44	94.3227
POLD4	-1.66978	8.89374	-20.8477	6.07e-46	5.02e-44	94.0556
SCARA5	-3.42522	4.80418	-20.8395	6.34e-46	5.23e-44	94.0123
PANK3	-2.49461	6.11394	-20.8224	6.94e-46	5.66e-44	93.9212
BMP3	-1.31743	2.51628	-20.8007	7.79e-46	6.32e-44	93.8061
EDN3	-3.92837	5.23488	-20.7774	8.82e-46	7.13e-44	93.682
P2RX4	-1.83923	6.25592	-20.7598	9.69e-46	7.76e-44	93.5889
SECTM1	-3.19106	6.41349	-20.7588	9.74e-46	7.78e-44	93.5833
RAB4B	-1.23949	6.5019	-20.7062	1.29e-45	1.03e-43	93.3033
ABCC13	-2.91466	4.19605	-20.6736	1.53e-45	1.21e-43	93.1298
TJP3	-1.51072	5.28289	-20.6451	1.79e-45	1.4e-43	92.9776
CPEB3	-1.66946	6.1064	-20.6381	1.85e-45	1.45e-43	92.9404
FMO4	-1.76501	5.26601	-20.6368	1.87e-45	1.46e-43	92.9332
CELA3A /// CELA3B	-3.01075	3.64242	-20.6349	1.89e-45	1.47e-43	92.9232
RAVER2	-1.86116	6.64331	-20.601	2.26e-45	1.74e-43	92.7423
STX12	-1.27417	7.78661	-20.559	2.83e-45	2.17e-43	92.5176
IGSF9	-1.99937	4.40653	-20.5519	2.94e-45	2.25e-43	92.4799
ZCCHC10	-1.36093	6.32073	-20.4782	4.37e-45	3.32e-43	92.0853
FUCA1	-2.15563	8.82919	-20.4002	6.64e-45	5e-43	91.6674
CCNYL1	-1.58729	7.12429	-20.3939	6.87e-45	5.15e-43	91.6337
HSD17B2	-5.16617	7.27615	-20.356	8.42e-45	6.23e-43	91.4302
AHCYL2	-3.17281	5.77369	-20.355	8.47e-45	6.24e-43	91.4246
DMRTA1	-1.5154	2.54346	-20.3333	9.52e-45	6.96e-43	91.3083
LUZP2	-2.12138	3.39604	-20.3259	9.91e-45	7.22e-43	91.2683
EGLN1	-1.16093	8.68344	-20.2715	1.33e-44	9.53e-43	90.976
C6orf105	-4.59878	5.45426	-20.2612	1.4e-44	1e-42	90.9201
APOBEC3A /// APOBEC3B	-2.54766	5.93134	-20.2293	1.67e-44	1.18e-42	90.7487
B4GALNT2	-1.87925	3.78812	-20.2247	1.71e-44	1.2e-42	90.7238
CDK3	-1.70866	3.78927	-20.2247	1.71e-44	1.2e-42	90.7239
PEX26	-1.04537	3.57549	-20.1447	2.63e-44	1.83e-42	90.2921
TLR3	-2.26834	4.1812	-20.1063	3.24e-44	2.25e-42	90.085
AKR1B10 /// AKR1B15 /// LOC340888	-4.77989	5.79618	-20.0846	3.64e-44	2.51e-42	89.9679
FAM162A	-1.39111	9.61016	-20.0839	3.66e-44	2.51e-42	89.9639
CITED2	-1.85197	7.15571	-20.0706	3.93e-44	2.69e-42	89.8917
SDCBP2	-3.62961	6.69131	-20.0416	4.6e-44	3.14e-42	89.7351
AUH	-1.35077	7.52863	-20.0275	4.97e-44	3.37e-42	89.659
DHDDS	-1.22173	5.92313	-20.0145	5.33e-44	3.58e-42	89.5886
SCIN	-4.10851	6.0731	-19.9904	6.07e-44	4.07e-42	89.4579
NCOA4	-1.06675	10.1245	-19.9829	6.33e-44	4.22e-42	89.4173
BEST2	-4.47891	5.17724	-19.9805	6.41e-44	4.27e-42	89.4042
CIDEB	-1.79673	4.76935	-19.9649	6.97e-44	4.63e-42	89.3198
MYOT	-2.27781	4.47284	-19.9369	8.12e-44	5.37e-42	89.1678
AKR1B15	-4.01834	4.97228	-19.8907	1.04e-43	6.88e-42	88.9171
SQRDL	-1.85635	10.0825	-19.8836	1.09e-43	7.13e-42	88.8786
CA4	-6.42073	6.77714	-19.8346	1.42e-43	9.28e-42	88.6124
CHAD	-0.848536	2.44091	-19.7701	2.01e-43	1.31e-41	88.2612
KRT12	-1.84591	3.09726	-19.7366	2.42e-43	1.56e-41	88.0788
PLCD3	-1.21284	3.00047	-19.7154	2.71e-43	1.73e-41	87.9631
SLC4A4	-5.99001	7.096	-19.706	2.86e-43	1.81e-41	87.9119
SLC26A2	-4.80134	8.05813	-19.7016	2.93e-43	1.85e-41	87.8882
GLTPD1	-1.3594	7.49389	-19.6753	3.38e-43	2.13e-41	87.7446
FLVCR2	-1.83164	4.44723	-19.6457	3.97e-43	2.49e-41	87.583
UGT2A3	-1.78984	2.94931	-19.6287	4.36e-43	2.72e-41	87.4903
BDKRB1	-1.81149	3.98997	-19.6085	4.87e-43	3.03e-41	87.3796
NR1H4	-3.33557	4.31919	-19.5744	5.87e-43	3.61e-41	87.1933
SLC9A1	-1.41031	6.80232	-19.5703	6e-43	3.68e-41	87.171
OPN3	-2.10321	8.05548	-19.4695	1.04e-42	6.34e-41	86.6188
SLC2A13	-1.8857	7.88065	-19.4673	1.06e-42	6.39e-41	86.6067
BPNT1	-1.67836	5.75076	-19.4271	1.32e-42	7.9e-41	86.3861
ACADM	-2.12678	7.23558	-19.4186	1.38e-42	8.26e-41	86.3393
HSD17B11	-1.66997	8.64153	-19.4039	1.5e-42	8.9e-41	86.2586
ASPA	-1.32534	2.89409	-19.3759	1.75e-42	1.03e-40	86.105
CDC14A	-1.79238	4.4183	-19.3751	1.75e-42	1.04e-40	86.1006
PYY	-3.38084	4.3713	-19.3371	2.16e-42	1.27e-40	85.8915
VPS37B	-1.23295	8.31196	-19.3167	2.42e-42	1.42e-40	85.7793
SMCHD1	-1.32474	5.75701	-19.2896	2.81e-42	1.65e-40	85.6303
SLC25A23	-1.896	5.69488	-19.2614	3.28e-42	1.89e-40	85.4748
BARX2	-2.8583	4.80434	-19.2375	3.74e-42	2.15e-40	85.3432
SH3BGRL2	-1.99253	6.49445	-19.2219	4.08e-42	2.34e-40	85.2574
ARHGEF18	-1.11457	8.24817	-19.2008	4.59e-42	2.6e-40	85.141
ADAMDEC1	-3.79805	7.7007	-19.1484	6.13e-42	3.43e-40	84.8515
ANPEP	-5.10703	7.5519	-19.1332	6.66e-42	3.71e-40	84.7678
UGT1A1 /// UGT1A10 /// UGT1A4 /// UGT1A6	-3.1005	5.68752	-19.1202	7.16e-42	3.97e-40	84.6959
MTM1	-1.56143	6.27603	-19.1018	7.93e-42	4.39e-40	84.5941
CGRRF1	-1.43676	6.03039	-19.0982	8.09e-42	4.46e-40	84.5743
PAPSS2	-2.32346	8.96615	-19.0895	8.49e-42	4.67e-40	84.5263
MS4A12	-6.78311	7.37082	-19.0759	9.15e-42	5.01e-40	84.451
C18orf32	-1.29137	8.98735	-19.0652	9.71e-42	5.27e-40	84.3917
CAPN2	-2.09167	6.1079	-19.0272	1.2e-41	6.46e-40	84.1812
SLC23A1	-3.2628	4.84418	-19.0124	1.3e-41	6.97e-40	84.0992
PLCE1	-2.38527	5.45142	-18.9732	1.62e-41	8.62e-40	83.8822
NAT1	-2.17547	8.58898	-18.9542	1.8e-41	9.53e-40	83.7765
SULT1A1 /// SULT1A2 /// SULT1A3 /// SULT1A4	-2.24001	8.93106	-18.939	1.96e-41	1.03e-39	83.6923
TRAF3IP2	-1.47898	7.51727	-18.9383	1.96e-41	1.04e-39	83.6883
CHGA	-4.89154	7.19038	-18.8946	2.51e-41	1.31e-39	83.4455
ANKRD9	-1.01291	5.18481	-18.8803	2.71e-41	1.42e-39	83.366
LGALS9B /// LGALS9C	-1.4676	3.7147	-18.8596	3.04e-41	1.58e-39	83.2513
GNG12	-1.41629	9.14705	-18.8563	3.1e-41	1.61e-39	83.2329
ZER1	-1.00961	4.23186	-18.8476	3.25e-41	1.68e-39	83.1843
PLD1	-1.53528	4.40841	-18.8427	3.34e-41	1.73e-39	83.1575
CHP2	-4.70537	7.86776	-18.8382	3.43e-41	1.76e-39	83.132
ABCD3	-1.13396	10.1307	-18.8271	3.65e-41	1.87e-39	83.0704
CDHR5	-2.62869	5.5315	-18.8214	3.77e-41	1.92e-39	83.0387
ASAP3	-2.7885	5.46193	-18.7728	4.94e-41	2.5e-39	82.7682
AKR1B10 /// AKR1B15	-4.71517	6.84179	-18.7583	5.35e-41	2.7e-39	82.6877
METTL7A	-2.29504	5.93311	-18.7572	5.39e-41	2.71e-39	82.6812
C6orf136	-1.30534	8.26688	-18.735	6.1e-41	3.06e-39	82.5574
LRRC1	-1.41552	9.12553	-18.717	6.74e-41	3.38e-39	82.4574
ATP6V1D	-1.16646	5.56762	-18.7144	6.84e-41	3.42e-39	82.443
GLRA4	-0.924713	3.31188	-18.6682	8.85e-41	4.4e-39	82.1851
XRCC6BP1	-1.37879	7.12519	-18.6487	9.87e-41	4.87e-39	82.076
HOXD1	-1.88494	3.96541	-18.6434	1.02e-40	5.01e-39	82.0466
AGPAT9	-3.098	6.33159	-18.6295	1.1e-40	5.37e-39	81.969
XCL1 /// XCL2	-2.48662	4.10213	-18.6278	1.11e-40	5.41e-39	81.9592
MAPKSP1	-1.06896	8.66305	-18.612	1.21e-40	5.88e-39	81.8708
SLC22A23	-2.17056	6.97394	-18.6072	1.25e-40	6.03e-39	81.8443
MAPK6	-1.58138	6.51667	-18.5958	1.33e-40	6.41e-39	81.7806
PTPN21	-1.41085	4.47752	-18.5739	1.5e-40	7.23e-39	81.658
ZBTB7C	-1.50094	4.47616	-18.5478	1.74e-40	8.31e-39	81.512
RNASEL	-1.00932	3.42121	-18.5285	1.94e-40	9.24e-39	81.4037
LRRC31	-2.11227	4.64649	-18.5237	1.99e-40	9.42e-39	81.3767
APOB48R	-1.68868	4.81572	-18.514	2.1e-40	9.92e-39	81.3227
HIST1H1C	-1.94986	7.53844	-18.498	2.3e-40	1.08e-38	81.2332
ACAA2	-2.01734	8.56234	-18.4849	2.47e-40	1.16e-38	81.1595
HSBP1L1	-1.73829	6.92186	-18.4722	2.66e-40	1.24e-38	81.0882
ZFAND2B	-1.06918	6.61018	-18.4602	2.84e-40	1.32e-38	81.0209
C1orf115	-2.71497	5.89623	-18.4401	3.18e-40	1.47e-38	80.9086
SMPD1	-1.68711	6.23549	-18.4368	3.24e-40	1.5e-38	80.8896
ATP5J	-0.96068	10.1969	-18.379	4.48e-40	2.06e-38	80.5655
GNA13	-1.10303	8.76316	-18.3716	4.67e-40	2.14e-38	80.5237
SGK2	-2.58945	6.29263	-18.3606	4.97e-40	2.27e-38	80.4621
ACAA1	-1.39179	7.75217	-18.3407	5.56e-40	2.53e-38	80.3498
FMO5	-2.94136	6.63636	-18.3078	6.7e-40	3.03e-38	80.1647
LOC643008	-1.77904	3.9272	-18.3026	6.89e-40	3.1e-38	80.1355
C1orf201	-1.46269	3.95978	-18.3008	6.97e-40	3.12e-38	80.1254
KIAA1211	-2.44717	6.01066	-18.2927	7.29e-40	3.24e-38	80.0802
SCNN1B	-3.43493	4.28995	-18.2766	7.98e-40	3.55e-38	79.9895
ACAT1	-1.68184	9.25079	-18.2419	9.71e-40	4.29e-38	79.794
CDC42SE2	-2.01712	6.40247	-18.2391	9.86e-40	4.35e-38	79.7783
NDUFB3	-1.14323	8.07245	-18.2327	1.02e-39	4.5e-38	79.7421
AQP11	-1.58457	4.35337	-18.1933	1.28e-39	5.6e-38	79.5198
DNASE1L3	-3.48653	5.63359	-18.1849	1.34e-39	5.86e-38	79.4728
KRCC1	-1.65902	5.9387	-18.166	1.49e-39	6.48e-38	79.3661
NIT1	-1.07048	5.5958	-18.1592	1.55e-39	6.72e-38	79.3276
C12orf36	-3.16469	4.50636	-18.1374	1.75e-39	7.55e-38	79.2042
SLC9A3R1	-1.45006	8.64608	-18.1336	1.79e-39	7.7e-38	79.1827
TNFSF10	-2.04271	8.75888	-18.104	2.12e-39	9.08e-38	79.0157
TMEM54	-2.23934	8.30835	-18.0989	2.18e-39	9.33e-38	78.9867
ITPKA	-2.27705	5.36676	-18.0903	2.29e-39	9.75e-38	78.9385
TMEM171	-3.71228	7.38858	-18.0863	2.34e-39	9.95e-38	78.9157
CRADD	-1.43065	5.15088	-18.0732	2.52e-39	1.07e-37	78.8414
C4orf19	-2.13722	7.27004	-18.0237	3.33e-39	1.41e-37	78.5617
C15orf38	-1.06922	4.80336	-18.0188	3.43e-39	1.44e-37	78.5337
EIF4EBP2	-1.25268	5.52338	-17.9715	4.48e-39	1.87e-37	78.2659
MALL	-2.76245	7.40353	-17.9459	5.19e-39	2.16e-37	78.1208
VPS4B	-1.22009	8.48251	-17.9342	5.54e-39	2.3e-37	78.0543
ANKRD56	-1.25598	3.88654	-17.9299	5.68e-39	2.35e-37	78.0301
SLC17A8	-1.5282	3.27194	-17.9213	5.96e-39	2.45e-37	77.9813
ARF3	-0.958694	8.40945	-17.8979	6.81e-39	2.79e-37	77.8484
TP53I3	-1.84205	8.19113	-17.8949	6.93e-39	2.83e-37	77.8315
DENND1B	-1.43405	5.64196	-17.8922	7.04e-39	2.87e-37	77.8159
ARNTL	-1.32337	3.6578	-17.8867	7.26e-39	2.94e-37	77.785
CCNG2	-1.81678	6.42093	-17.8833	7.4e-39	2.99e-37	77.7654
DNM2	-1.02958	8.68571	-17.8741	7.8e-39	3.14e-37	77.7136
SIRT7	-1.02199	5.83834	-17.8724	7.88e-39	3.17e-37	77.7035
DAO	-1.70207	2.9219	-17.8689	8.03e-39	3.23e-37	77.6836
ESPN	-1.38	4.64742	-17.8476	9.07e-39	3.61e-37	77.5627
DENND2A	-2.12199	5.86734	-17.8437	9.27e-39	3.68e-37	77.5406
ETFA	-1.54284	9.41102	-17.8353	9.73e-39	3.84e-37	77.4928
CYP4F12	-1.90477	5.4751	-17.8211	1.05e-38	4.15e-37	77.412
MRPS36	-1.23909	6.08293	-17.82	1.06e-38	4.17e-37	77.4061
PPAP2A	-2.03651	8.54915	-17.8093	1.13e-38	4.39e-37	77.3453
VILL	-2.00994	5.82125	-17.8078	1.14e-38	4.42e-37	77.3366
C11orf54	-1.66512	6.74853	-17.7999	1.19e-38	4.61e-37	77.2918
PXMP2	-1.73633	8.56033	-17.7974	1.21e-38	4.67e-37	77.2773
MUDENG	-1.36331	7.20941	-17.7919	1.24e-38	4.81e-37	77.2464
PPP1CB	-1.08712	9.40227	-17.7802	1.33e-38	5.12e-37	77.1799
BCL2L11	-1.1148	6.20753	-17.7697	1.41e-38	5.41e-37	77.1201
FAM55B	-2.80578	4.37249	-17.7645	1.46e-38	5.56e-37	77.09
DYRK2	-0.967574	7.05365	-17.7597	1.5e-38	5.7e-37	77.0631
SPIB	-0.856835	2.75799	-17.7536	1.55e-38	5.89e-37	77.028
KCTD9	-1.87511	4.06468	-17.7406	1.67e-38	6.33e-37	76.9542
DHRS9	-5.32097	7.14799	-17.7313	1.76e-38	6.64e-37	76.9012
C1orf177	-0.685106	3.22886	-17.7316	1.76e-38	6.64e-37	76.9028
SYTL4	-1.66213	5.45132	-17.7129	1.95e-38	7.36e-37	76.7962
SLC35D1	-1.40777	7.25832	-17.6917	2.21e-38	8.24e-37	76.6753
HAPLN1	-0.942188	2.88656	-17.6909	2.22e-38	8.26e-37	76.6708
EPB41L4B	-1.63336	10.4711	-17.6755	2.42e-38	9.01e-37	76.5832
HMGCL	-1.24926	7.46203	-17.6606	2.63e-38	9.75e-37	76.4984
C2CD2L	-0.983665	5.67991	-17.6296	3.14e-38	1.16e-36	76.3216
SNX24	-1.56518	5.89088	-17.6277	3.18e-38	1.17e-36	76.3104
UGT1A1 /// UGT1A10 /// UGT1A3 /// UGT1A4 /// UGT1A5 /// UGT1A6 /// UGT1A7 /// UGT1A8 /// UGT1A9	-4.20803	6.53437	-17.606	3.6e-38	1.32e-36	76.1865
CA2	-5.51867	8.75735	-17.5783	4.22e-38	1.54e-36	76.0282
LTK	-1.32009	3.35041	-17.5707	4.4e-38	1.61e-36	75.9851
MARVELD3	-1.8891	7.43509	-17.5646	4.56e-38	1.66e-36	75.95
C17orf76	-1.59883	6.28826	-17.5415	5.2e-38	1.9e-36	75.8182
MB	-2.99089	5.67839	-17.5391	5.27e-38	1.92e-36	75.8045
TNFRSF17	-3.34797	4.58838	-17.53	5.56e-38	2.01e-36	75.7522
NIPSNAP3A	-1.54263	8.56597	-17.5183	5.94e-38	2.14e-36	75.6856
CLCA4	-7.51131	7.42789	-17.5157	6.03e-38	2.17e-36	75.6704
PAFAH2	-1.44057	6.24896	-17.4973	6.7e-38	2.41e-36	75.5652
RAP1A	-1.18552	8.28303	-17.4612	8.24e-38	2.94e-36	75.3585
NHEJ1	-1.25681	5.96714	-17.4511	8.73e-38	3.11e-36	75.3009
MAPK3	-1.47189	6.86957	-17.436	9.53e-38	3.37e-36	75.214
BDH1	-1.8302	5.51244	-17.4188	1.05e-37	3.71e-36	75.1156
SLC6A9	-1.53441	6.28675	-17.4121	1.09e-37	3.85e-36	75.0773
MPP5	-1.50392	5.47968	-17.4084	1.12e-37	3.92e-36	75.0563
LRRC66	-2.48763	4.41572	-17.3646	1.44e-37	5.02e-36	74.8047
TRPM6	-3.75624	5.36904	-17.3483	1.58e-37	5.5e-36	74.7116
BCAR3	-2.25906	4.81014	-17.3243	1.81e-37	6.29e-36	74.5738
GRAMD1C	-1.30676	2.89068	-17.2991	2.09e-37	7.25e-36	74.4289
GHITM	-1.01131	3.84454	-17.2988	2.1e-37	7.25e-36	74.4271
MOBKL2B	-1.7324	7.21797	-17.2902	2.2e-37	7.61e-36	74.3775
FGL2	-2.46885	4.42839	-17.2862	2.25e-37	7.75e-36	74.3548
C9orf46	-1.3889	8.83227	-17.2864	2.25e-37	7.75e-36	74.356
PBLD	-2.85804	9.19167	-17.2472	2.82e-37	9.64e-36	74.1307
PRR5L	-1.42107	6.61931	-17.2424	2.9e-37	9.9e-36	74.1027
VIPR1	-2.62955	6.08367	-17.197	3.77e-37	1.27e-35	73.8415
SLC35A3	-1.49014	7.78445	-17.1975	3.76e-37	1.27e-35	73.8443
CCL13	-2.44572	5.13255	-17.1945	3.82e-37	1.29e-35	73.8274
NEURL1B	-1.8957	8.00899	-17.1724	4.34e-37	1.46e-35	73.6998
AP3S2	-1.11144	4.04722	-17.1552	4.79e-37	1.61e-35	73.6007
GALNT12	-1.828	8.62631	-17.1066	6.35e-37	2.09e-35	73.3207
RCAN1	-1.4338	7.53491	-17.0897	6.99e-37	2.3e-35	73.2234
KLF4	-2.88167	7.25743	-17.0867	7.12e-37	2.34e-35	73.2061
BAK1	-1.36185	7.19862	-17.0733	7.69e-37	2.52e-35	73.1287
RFK	-1.22852	9.61039	-17.0736	7.68e-37	2.52e-35	73.1305
NCK1	-1.15298	7.31819	-17.0694	7.87e-37	2.57e-35	73.1063
ACADVL	-1.61734	7.07276	-17.0534	8.63e-37	2.81e-35	73.0135
LITAF	-1.30866	9.32645	-17.031	9.82e-37	3.18e-35	72.8846
IL1R2	-3.02282	5.75318	-17.0125	1.09e-36	3.54e-35	72.7772
CA12	-3.45593	7.76352	-17.0046	1.14e-36	3.69e-35	72.7321
CEACAM1	-2.48505	9.32951	-16.987	1.27e-36	4.07e-35	72.6298
FBXW5	-1.06972	7.50707	-16.9674	1.42e-36	4.54e-35	72.5168
NR3C2	-3.0079	7.77233	-16.9434	1.63e-36	5.2e-35	72.3778
RNF103	-1.07775	8.86519	-16.923	1.84e-36	5.83e-35	72.2601
KIAA0513	-2.04151	5.97709	-16.8996	2.1e-36	6.66e-35	72.1242
RHOF	-2.90733	5.90873	-16.882	2.33e-36	7.33e-35	72.0223
FAM59A	-1.572	5.61503	-16.8525	2.76e-36	8.65e-35	71.8517
STYK1	-1.07248	3.15701	-16.8228	3.28e-36	1.02e-34	71.6797
DTX4	-1.32003	8.02592	-16.822	3.3e-36	1.03e-34	71.6746
CNTN3	-1.81607	3.8087	-16.8057	3.63e-36	1.12e-34	71.5801
CCL14 /// CCL14-CCL15 /// CCL15	-1.96369	5.63056	-16.8016	3.71e-36	1.15e-34	71.5563
B3GALT4	-1.49382	5.57303	-16.7838	4.12e-36	1.27e-34	71.4532
TGFA	-1.88781	6.04697	-16.7696	4.47e-36	1.38e-34	71.371
TEF	-1.42587	5.65534	-16.7566	4.82e-36	1.48e-34	71.2955
SAR1B	-1.13983	7.60789	-16.755	4.87e-36	1.49e-34	71.2862
MYL12B	-0.711667	11.3741	-16.7555	4.86e-36	1.49e-34	71.2886
FNIP2	-1.19518	8.49032	-16.7401	5.31e-36	1.62e-34	71.1996
OSBPL1A	-2.19616	7.41853	-16.738	5.37e-36	1.63e-34	71.1875
SH2D6	-1.37848	3.36826	-16.7301	5.63e-36	1.71e-34	71.1412
C14orf43	-1.05023	7.01529	-16.7145	6.16e-36	1.86e-34	71.0505
C10orf54	-1.63404	6.46405	-16.6928	6.99e-36	2.09e-34	70.9245
SPATS2L	-0.888954	9.63453	-16.6866	7.25e-36	2.16e-34	70.8884
CAPN5	-1.47814	5.25588	-16.6811	7.48e-36	2.23e-34	70.8565
ASB7	-1.11567	5.92998	-16.6644	8.25e-36	2.45e-34	70.7593
ENTPD8	-2.31325	4.37828	-16.6534	8.79e-36	2.6e-34	70.6957
SLC20A1	-1.85289	8.93578	-16.6432	9.33e-36	2.75e-34	70.636
BSG	-1.38642	7.79883	-16.6418	9.41e-36	2.77e-34	70.6279
PQLC1	-0.990604	6.96257	-16.6272	1.02e-35	3e-34	70.5433
CCDC111	-1.52877	6.42559	-16.6217	1.06e-35	3.08e-34	70.5113
CD2AP	-1.20723	9.4699	-16.622	1.06e-35	3.08e-34	70.5127
EPHA10	-1.12861	5.28915	-16.5996	1.2e-35	3.49e-34	70.3824
HSD11B2	-2.64455	7.88967	-16.5964	1.23e-35	3.55e-34	70.3639
MT1JP /// MT1M /// MT1P3	-4.50476	5.63512	-16.5805	1.35e-35	3.89e-34	70.2711
TDRD7	-1.03853	7.30264	-16.5711	1.42e-35	4.1e-34	70.2165
LRMP	-1.18389	3.17769	-16.5595	1.52e-35	4.38e-34	70.149
LOC646627	-5.25996	8.00428	-16.5311	1.79e-35	5.14e-34	69.9834
IL10RB	-1.6564	8.08732	-16.524	1.87e-35	5.35e-34	69.9419
LPCAT3	-1.44303	5.60772	-16.5154	1.97e-35	5.61e-34	69.8917
C2orf7	-1.10795	7.1814	-16.4715	2.54e-35	7.16e-34	69.6355
SIRT6	-0.884889	5.54724	-16.4648	2.64e-35	7.44e-34	69.5964
LXN	-1.92229	6.98041	-16.4321	3.2e-35	8.9e-34	69.4054
SESN2	-1.39719	5.73652	-16.4257	3.32e-35	9.22e-34	69.3684
PTPRR	-3.48075	6.00176	-16.3904	4.08e-35	1.13e-33	69.1621
F2RL1	-1.8867	6.50369	-16.3876	4.15e-35	1.15e-33	69.1454
C9orf7	-1.14874	5.9688	-16.3669	4.69e-35	1.29e-33	69.0245
STRADB	-1.45452	4.5483	-16.3589	4.91e-35	1.35e-33	68.9779
CHMP5	-0.835378	10.3497	-16.3588	4.92e-35	1.35e-33	68.9772
ANO10	-1.00463	5.47122	-16.3445	5.34e-35	1.46e-33	68.8936
CCDC109A	-1.26527	8.0271	-16.3298	5.83e-35	1.59e-33	68.8073
GNG7	-1.11813	4.44481	-16.3233	6.05e-35	1.65e-33	68.7692
CALCOCO2	-0.86156	8.47416	-16.3153	6.34e-35	1.72e-33	68.7226
TMEM20	-1.17624	3.35674	-16.3145	6.37e-35	1.73e-33	68.7179
DISP2	-1.23872	2.9759	-16.3106	6.52e-35	1.77e-33	68.695
CALM1	-0.971264	10.077	-16.2801	7.8e-35	2.1e-33	68.5167
CYP2C18	-1.63027	5.57286	-16.2769	7.94e-35	2.14e-33	68.4978
BCMO1	-0.886684	4.9411	-16.2742	8.07e-35	2.17e-33	68.4821
CLTB	-1.2671	8.66929	-16.2684	8.35e-35	2.23e-33	68.448
NEUROD1	-2.26949	3.83012	-16.2665	8.44e-35	2.26e-33	68.4368
SULT1B1	-3.39393	6.15196	-16.2465	9.5e-35	2.53e-33	68.3195
CES3	-1.68866	4.17073	-16.2448	9.59e-35	2.55e-33	68.3099
FAM126B	-1.20128	4.63219	-16.2198	1.11e-34	2.94e-33	68.1632
PPP2R3A	-1.94585	6.12485	-16.2095	1.18e-34	3.12e-33	68.1025
GDA	-1.43842	3.67285	-16.1898	1.32e-34	3.48e-33	67.9871
MFSD11	-0.960022	6.25466	-16.1898	1.32e-34	3.48e-33	67.9873
LPCAT4	-1.32185	5.68989	-16.1876	1.34e-34	3.52e-33	67.9745
CTNND1	-1.06115	9.32583	-16.1852	1.36e-34	3.56e-33	67.9601
DGKA	-1.86	5.07137	-16.1829	1.38e-34	3.61e-33	67.9469
ITM2C	-2.66828	8.20419	-16.1661	1.52e-34	3.97e-33	67.8484
DOK4	-1.57007	5.45119	-16.154	1.63e-34	4.26e-33	67.7774
TSPAN7	-3.07608	7.98936	-16.1427	1.75e-34	4.54e-33	67.7111
PAQR8	-1.78099	9.11572	-16.1044	2.19e-34	5.66e-33	67.4857
CD164	-1.49174	8.16957	-16.1025	2.21e-34	5.71e-33	67.475
NHEJ1 /// SLC23A3	-1.25679	6.16192	-16.0977	2.28e-34	5.86e-33	67.4463
CPT1A	-1.51795	5.54829	-16.086	2.44e-34	6.27e-33	67.3777
EGLN3	-2.57013	5.7801	-16.0588	2.86e-34	7.33e-33	67.2182
KLB	-1.35443	3.2398	-16.0366	3.26e-34	8.34e-33	67.0874
ARL14	-2.95868	7.30021	-16.0343	3.31e-34	8.44e-33	67.0741
CHMP1B	-1.23125	8.21125	-16.0196	3.61e-34	9.18e-33	66.9875
MT1JP	-4.06434	5.10826	-16.019	3.62e-34	9.2e-33	66.9836
BTD	-1.3413	4.52034	-16.0099	3.82e-34	9.7e-33	66.9301
FAM107B	-1.86605	8.46902	-15.9977	4.1e-34	1.04e-32	66.8585
ETNK1	-2.18761	7.27951	-15.9962	4.14e-34	1.05e-32	66.8494
HSPC159	-1.20466	7.05911	-15.9868	4.37e-34	1.1e-32	66.7946
PIGZ	-2.9988	5.90572	-15.9858	4.4e-34	1.11e-32	66.7885
ATP8B1	-1.53705	9.41913	-15.985	4.42e-34	1.11e-32	66.7839
CLCA2	-1.07022	2.52334	-15.9707	4.81e-34	1.21e-32	66.6996
ADH1A /// ADH1B /// ADH1C	-5.41734	7.91237	-15.9667	4.93e-34	1.24e-32	66.6759
C6orf72	-1.27808	7.26768	-15.9616	5.08e-34	1.27e-32	66.6461
SIAE	-1.72543	9.10609	-15.944	5.63e-34	1.4e-32	66.5422
FBXO8	-0.948185	7.11084	-15.9406	5.75e-34	1.43e-32	66.5221
CHMP2B	-0.971733	8.8319	-15.9291	6.15e-34	1.52e-32	66.4543
MT1M	-4.57661	6.00595	-15.9252	6.29e-34	1.55e-32	66.4317
ACSS2	-1.34932	8.52089	-15.9209	6.45e-34	1.59e-32	66.4065
RHOC	-1.31638	8.72556	-15.9157	6.65e-34	1.64e-32	66.3756
UPP1	-1.91813	5.45091	-15.9129	6.77e-34	1.67e-32	66.3588
PAQR5	-2.44164	6.58001	-15.9061	7.04e-34	1.73e-32	66.3191
TAX1BP3	-1.1773	9.75688	-15.8935	7.59e-34	1.86e-32	66.2446
WASL	-1.15358	8.00548	-15.8898	7.76e-34	1.9e-32	66.2226
MED11	-1.18193	6.1825	-15.8796	8.24e-34	2.01e-32	66.1627
OCEL1	-1.33447	6.4044	-15.8589	9.31e-34	2.26e-32	66.0408
CPM	-2.73222	5.45899	-15.8529	9.64e-34	2.34e-32	66.0053
CMBL	-0.861332	3.18019	-15.8506	9.78e-34	2.37e-32	65.9915
ADH1C	-5.94517	7.59708	-15.8248	1.14e-33	2.73e-32	65.8394
NDUFB1	-0.744057	10.7802	-15.8246	1.14e-33	2.73e-32	65.8385
DSC2	-2.25743	6.98427	-15.824	1.14e-33	2.74e-32	65.835
ZG16	-6.71953	8.50535	-15.8141	1.21e-33	2.9e-32	65.7763
SCO1	-1.27398	6.51532	-15.8078	1.26e-33	3.01e-32	65.7388
MBOAT1	-1.4963	7.43393	-15.7797	1.49e-33	3.54e-32	65.5732
KCTD4	-1.39757	2.75176	-15.7769	1.51e-33	3.6e-32	65.5567
GFRA2	-1.3723	3.14101	-15.7759	1.52e-33	3.61e-32	65.5504
TRAPPC10	-1.07568	6.85159	-15.7689	1.58e-33	3.76e-32	65.5095
CLIC5	-2.23017	8.42925	-15.7633	1.64e-33	3.88e-32	65.476
SUCLG1	-1.01249	7.5366	-15.7624	1.65e-33	3.9e-32	65.4707
TNK1	-1.02746	4.51071	-15.7445	1.83e-33	4.32e-32	65.3652
FAM150B	-2.60704	4.83574	-15.7432	1.84e-33	4.35e-32	65.3574
SLC16A9	-2.72194	5.82945	-15.7391	1.89e-33	4.45e-32	65.3331
TTC38	-1.49359	6.58967	-15.7383	1.9e-33	4.47e-32	65.3285
PIP5K1B	-1.82814	6.53059	-15.7186	2.13e-33	5.01e-32	65.2121
PPP2CB	-1.04038	9.16024	-15.7159	2.17e-33	5.08e-32	65.1959
EPB41L3	-2.96288	7.46751	-15.7087	2.26e-33	5.3e-32	65.1535
A1CF	-1.87844	5.30326	-15.7072	2.28e-33	5.34e-32	65.1447
SNORA12	-2.72691	4.31916	-15.7031	2.34e-33	5.46e-32	65.1205
MAGI3	-1.4035	7.73746	-15.6914	2.51e-33	5.85e-32	65.0512
PRR13	-0.756064	10.4014	-15.6517	3.17e-33	7.37e-32	64.8161
LGALS3	-0.662152	12.8034	-15.6512	3.18e-33	7.39e-32	64.813
ANKRD13A	-1.05685	7.28945	-15.6425	3.35e-33	7.75e-32	64.7619
SPINT1	-1.37408	7.96089	-15.6376	3.45e-33	7.96e-32	64.7327
CCDC64B	-1.63877	5.48486	-15.6317	3.57e-33	8.23e-32	64.6976
SLC35A1	-1.25712	8.12154	-15.6159	3.92e-33	9e-32	64.6041
EMP1	-2.02012	4.19819	-15.5951	4.44e-33	1.01e-31	64.4808
GIPC1	-0.976362	8.49637	-15.5894	4.59e-33	1.04e-31	64.4472
C14orf129	-1.34141	10.1048	-15.582	4.8e-33	1.09e-31	64.4032
TP53TG1	-1.44206	5.57897	-15.5702	5.14e-33	1.16e-31	64.3336
ZNF439	-1.09524	2.96279	-15.5622	5.4e-33	1.21e-31	64.2859
TMEM9B	-1.17732	7.20159	-15.5593	5.49e-33	1.23e-31	64.2686
CNNM2	-1.05744	3.53238	-15.5444	5.99e-33	1.34e-31	64.1808
HMOX1	-2.12008	7.25563	-15.5401	6.15e-33	1.37e-31	64.1549
NAALADL1	-1.69251	3.66403	-15.5395	6.17e-33	1.38e-31	64.1517
ACSF2	-2.09341	6.39181	-15.5338	6.39e-33	1.42e-31	64.1177
LIFR	-2.17738	5.19487	-15.5122	7.26e-33	1.61e-31	63.9893
NAPEPLD	-1.32373	7.92068	-15.5087	7.41e-33	1.64e-31	63.9691
ATP1B3	-1.06962	9.13337	-15.4879	8.39e-33	1.85e-31	63.8451
LEAP2	-2.15815	4.61028	-15.4528	1.03e-32	2.26e-31	63.6373
C5orf30	-1.7112	8.04812	-15.447	1.07e-32	2.34e-31	63.6027
MYO1D	-1.25594	9.26377	-15.4385	1.13e-32	2.46e-31	63.5519
UQCR10	-0.909779	10.896	-15.4384	1.13e-32	2.46e-31	63.5512
SENP8	-0.792883	4.0237	-15.4382	1.13e-32	2.46e-31	63.5501
CNTFR	-1.03996	4.2753	-15.4286	1.19e-32	2.6e-31	63.4936
ATP8A1	-1.21746	3.35561	-15.4231	1.23e-32	2.68e-31	63.4608
HADH	-1.21035	9.88944	-15.4216	1.24e-32	2.7e-31	63.4516
FAM108C1	-1.54006	7.8422	-15.4015	1.4e-32	3.02e-31	63.3326
PLAC8	-4.58582	8.71678	-15.4007	1.41e-32	3.03e-31	63.3275
RMND5A	-1.08918	5.97873	-15.39	1.5e-32	3.22e-31	63.2639
CMAS	-0.967799	8.3877	-15.3897	1.5e-32	3.22e-31	63.2621
NDUFS3	-0.694727	9.91789	-15.3888	1.51e-32	3.23e-31	63.2568
FTH1	-1.42659	10.7247	-15.3855	1.54e-32	3.29e-31	63.2374
INPP5K	-1.23377	5.33576	-15.3736	1.66e-32	3.53e-31	63.1662
NBEAL1	-0.766514	2.87725	-15.3514	1.89e-32	4.01e-31	63.0342
NRG4	-1.10174	3.24845	-15.3508	1.9e-32	4.02e-31	63.0311
GGT6	-2.67206	6.72088	-15.3494	1.91e-32	4.05e-31	63.0225
APOBEC3B	-2.35582	7.65464	-15.3447	1.97e-32	4.16e-31	62.9948
SEMA6D	-3.23415	6.94947	-15.337	2.06e-32	4.35e-31	62.9487
DSCR3	-1.25817	5.90873	-15.3087	2.44e-32	5.11e-31	62.7806
PCSK7	-1.26443	6.44247	-15.3031	2.52e-32	5.27e-31	62.7469
BAD	-0.919033	6.10228	-15.2973	2.61e-32	5.44e-31	62.7128
SCGB2A1	-3.40046	4.86197	-15.2765	2.95e-32	6.13e-31	62.5891
TSPAN3	-1.40336	9.49959	-15.2732	3.01e-32	6.24e-31	62.5694
FAM189A1	-1.46268	3.262	-15.2408	3.65e-32	7.56e-31	62.3763
RAB8A	-0.671273	8.20038	-15.2318	3.86e-32	7.96e-31	62.3226
C4orf33	-1.34476	7.53525	-15.2236	4.05e-32	8.32e-31	62.2736
BRPF3	-1.11437	5.38978	-15.1966	4.76e-32	9.72e-31	62.1131
C14orf109	-1.12948	7.89606	-15.1954	4.79e-32	9.78e-31	62.1059
KRTAP10-3	-0.710507	5.62736	-15.1946	4.82e-32	9.82e-31	62.1007
AKAP5	-2.02106	4.36994	-15.1808	5.23e-32	1.07e-30	62.0184
ECHDC2	-1.18475	8.1389	-15.1595	5.94e-32	1.2e-30	61.8914
ATP5C1	-1.01601	9.74034	-15.1557	6.07e-32	1.23e-30	61.8689
ADCY9	-1.32226	5.87503	-15.146	6.43e-32	1.3e-30	61.8113
SLC36A1	-0.789603	2.98836	-15.1226	7.4e-32	1.5e-30	61.6713
SELENBP1	-2.60084	8.94944	-15.1015	8.4e-32	1.69e-30	61.5453
LOC100292920 /// MED18	-0.866649	5.00086	-15.092	8.89e-32	1.78e-30	61.4886
NDOR1	-0.945004	4.82244	-15.0736	9.92e-32	1.99e-30	61.3792
TMEM120A	-1.19348	7.3232	-15.0686	1.02e-31	2.05e-30	61.349
OAF	-1.26816	9.34281	-15.0518	1.13e-31	2.26e-30	61.249
TESK2	-1.15213	5.23734	-15.0457	1.17e-31	2.34e-30	61.2126
FAM63A	-1.23709	6.22559	-15.0361	1.24e-31	2.47e-30	61.1551
TMEM56	-2.69447	7.46071	-15.0352	1.25e-31	2.48e-30	61.1497
PNKD	-0.896315	8.99788	-15.0343	1.26e-31	2.49e-30	61.1443
MGLL	-1.92951	8.44102	-15.0293	1.29e-31	2.56e-30	61.1145
SLCO2A1	-2.18102	5.48313	-15.0114	1.44e-31	2.84e-30	61.0073
KIAA0247	-1.06752	8.4828	-14.9988	1.55e-31	3.06e-30	60.932
CAMK2D	-1.37906	6.59588	-14.9964	1.57e-31	3.1e-30	60.9179
PRKCD	-1.17901	6.74456	-14.988	1.66e-31	3.25e-30	60.8673
ANKH /// TSPAN3	-0.863417	11.0054	-14.9858	1.68e-31	3.29e-30	60.8545
PDLIM1	-0.963381	9.91904	-14.9845	1.69e-31	3.32e-30	60.8467
HRCT1	-2.61349	5.90735	-14.971	1.83e-31	3.58e-30	60.7659
MXD1	-1.88524	8.13266	-14.9573	1.99e-31	3.87e-30	60.6843
STAP2	-1.57485	8.33925	-14.9439	2.16e-31	4.19e-30	60.6038
CORO2A	-1.47734	8.29741	-14.9261	2.4e-31	4.65e-30	60.4971
FKBP1B	-2.02912	4.8247	-14.9252	2.41e-31	4.67e-30	60.4921
CASD1	-1.50772	4.38434	-14.9056	2.71e-31	5.23e-30	60.3749
MCEE	-1.10642	6.26343	-14.887	3.03e-31	5.83e-30	60.2631
XK	-1.27542	4.82124	-14.8794	3.18e-31	6.08e-30	60.2177
FAM135B	-0.818362	2.82433	-14.8781	3.2e-31	6.12e-30	60.2103
MT1H	-3.73375	6.21582	-14.8706	3.35e-31	6.39e-30	60.1649
EHHADH	-1.83749	6.12273	-14.8671	3.42e-31	6.52e-30	60.1442
SHD	-1.406	5.71529	-14.8642	3.48e-31	6.62e-30	60.1269
ATP6V0D1	-1.40489	8.80641	-14.8568	3.64e-31	6.91e-30	60.0823
CLEC10A	-1.83972	3.44666	-14.8456	3.89e-31	7.38e-30	60.0157
AMN	-2.65587	7.29269	-14.8401	4.02e-31	7.61e-30	59.9823
GPA33	-2.3433	9.53988	-14.836	4.12e-31	7.79e-30	59.9582
VAMP8	-1.02369	10.2436	-14.8286	4.31e-31	8.12e-30	59.9135
AKR1B10	-4.84353	8.15208	-14.8081	4.87e-31	9.17e-30	59.7904
IQGAP2	-2.67569	6.28819	-14.8055	4.95e-31	9.3e-30	59.7749
LRRN2	-1.31988	5.07312	-14.8037	5e-31	9.37e-30	59.7641
CNKSR3	-1.46352	6.73252	-14.7977	5.18e-31	9.69e-30	59.7286
B3GNT8	-1.59099	6.2848	-14.7875	5.51e-31	1.03e-29	59.6671
KIAA1012	-0.796747	7.92939	-14.7784	5.82e-31	1.08e-29	59.6126
ZNF397	-0.576779	3.8599	-14.7723	6.04e-31	1.12e-29	59.576
CPNE5	-1.15918	4.29191	-14.77	6.12e-31	1.13e-29	59.5621
CYCS	-1.44794	5.95132	-14.7554	6.68e-31	1.23e-29	59.4748
OASL	-2.62758	6.44637	-14.7526	6.8e-31	1.25e-29	59.4579
TMEM59	-1.26488	9.41995	-14.7489	6.95e-31	1.28e-29	59.4357
ATP8B5P /// ZFAND6	-1.25316	6.91912	-14.727	7.93e-31	1.45e-29	59.3043
LIMA1	-2.12594	6.18161	-14.7228	8.13e-31	1.49e-29	59.2789
STMN2	-2.4196	5.13452	-14.7027	9.18e-31	1.67e-29	59.1583
WBSCR26	-2.04332	5.61302	-14.7028	9.17e-31	1.67e-29	59.1593
SLC9A3	-1.21332	3.16065	-14.6996	9.34e-31	1.7e-29	59.1401
GPR37L1	-0.728517	3.72844	-14.6986	9.4e-31	1.71e-29	59.134
MYL6	-0.559851	12.0821	-14.6958	9.56e-31	1.74e-29	59.117
NRXN1	-1.2936	3.01183	-14.693	9.72e-31	1.77e-29	59.1004
NBPF1 /// NBPF10	-0.98272	5.68264	-14.6323	1.4e-30	2.52e-29	58.736
NIPAL1	-1.58709	6.46656	-14.6195	1.51e-30	2.72e-29	58.6591
TMEM131	-0.912209	7.75718	-14.6157	1.55e-30	2.78e-29	58.6361
PRKACB	-2.26253	9.85161	-14.6106	1.6e-30	2.86e-29	58.6054
NEU4	-1.04949	4.76723	-14.6091	1.61e-30	2.88e-29	58.5966
MPDU1	-0.969986	7.71403	-14.5962	1.74e-30	3.1e-29	58.5188
FAM83E	-1.06444	5.43385	-14.587	1.84e-30	3.28e-29	58.4636
VSIG2	-4.19426	6.65026	-14.5599	2.17e-30	3.84e-29	58.3007
NDUFB7	-0.64965	9.82644	-14.54	2.44e-30	4.32e-29	58.1811
PGM1	-2.0808	6.67143	-14.5338	2.53e-30	4.47e-29	58.1441
SDHB	-0.916174	8.67495	-14.5264	2.65e-30	4.67e-29	58.0994
TMEM140	-0.964474	3.62549	-14.5248	2.68e-30	4.71e-29	58.0896
SLC27A4	-0.996315	7.16586	-14.5143	2.85e-30	5.01e-29	58.0264
RAB9A	-1.08351	8.3768	-14.513	2.87e-30	5.04e-29	58.0188
MAMDC4	-0.737157	3.86537	-14.5102	2.92e-30	5.12e-29	58.0018
COX7A2	-0.437383	12.3708	-14.5064	2.99e-30	5.23e-29	57.9792
CCL14-CCL15 /// CCL15	-1.52578	7.25364	-14.5043	3.03e-30	5.29e-29	57.9663
GDE1	-0.78309	9.22279	-14.5041	3.03e-30	5.29e-29	57.9652
CASP5	-2.15788	3.96451	-14.4885	3.33e-30	5.8e-29	57.8716
ATG4D	-0.59917	3.68318	-14.4865	3.37e-30	5.86e-29	57.8595
FAM5C	-1.47295	3.44039	-14.4709	3.7e-30	6.44e-29	57.7655
FAM200B	-0.880185	8.08232	-14.4677	3.78e-30	6.56e-29	57.746
CLSTN1	-1.06261	5.88871	-14.4642	3.86e-30	6.69e-29	57.725
FCER1A	-1.91493	3.89406	-14.4565	4.04e-30	7e-29	57.6786
NDRG1	-1.88065	4.48736	-14.4528	4.13e-30	7.15e-29	57.6562
GMFB	-1.1109	8.69143	-14.4476	4.26e-30	7.37e-29	57.6254
KLF13	-1.1404	6.79673	-14.4284	4.79e-30	8.22e-29	57.5098
MAN1A1	-2.0223	5.99508	-14.4202	5.03e-30	8.6e-29	57.4602
TARP /// TRGC2	-2.10593	4.36473	-14.4167	5.14e-30	8.78e-29	57.4392
SLC35B3	-1.01993	9.26723	-14.4155	5.18e-30	8.84e-29	57.4316
NPY	-1.55056	3.25911	-14.4132	5.25e-30	8.95e-29	57.4181
WSB2	-0.809757	8.96114	-14.4102	5.34e-30	9.11e-29	57.4002
CALML4	-1.40129	9.69164	-14.4095	5.37e-30	9.14e-29	57.3956
MYO1A	-2.49865	7.03446	-14.3918	5.97e-30	1.01e-28	57.289
RGS3	-0.934816	3.66973	-14.3709	6.77e-30	1.14e-28	57.163
ACVRL1	-1.46698	6.03933	-14.3691	6.85e-30	1.15e-28	57.1523
GAB1	-1.17477	6.56093	-14.3648	7.02e-30	1.18e-28	57.1266
MT1F	-2.75756	8.48191	-14.3506	7.66e-30	1.28e-28	57.0407
LETM1	-0.827634	3.99497	-14.3409	8.12e-30	1.36e-28	56.9821
ECE1	-0.94456	6.016	-14.321	9.16e-30	1.53e-28	56.8621
HTR4	-0.922896	3.62169	-14.3194	9.24e-30	1.54e-28	56.8527
ATP5F1	-0.542679	11.6307	-14.3119	9.67e-30	1.61e-28	56.8077
TAB2	-0.930029	5.65839	-14.3077	9.92e-30	1.65e-28	56.782
PMM1	-1.39228	5.80183	-14.3036	1.02e-29	1.69e-28	56.7576
ATP2B1	-1.18565	6.09611	-14.2912	1.1e-29	1.82e-28	56.6826
STOX2	-1.18417	3.27275	-14.2852	1.14e-29	1.88e-28	56.6466
SLC44A1	-0.841191	10.9194	-14.2802	1.17e-29	1.93e-28	56.6164
SYTL2	-1.53088	8.72265	-14.276	1.2e-29	1.98e-28	56.5908
MICALCL	-1.33835	4.3226	-14.246	1.44e-29	2.37e-28	56.4101
MINK1	-0.696518	5.36009	-14.225	1.64e-29	2.68e-28	56.2832
DDX60	-2.11231	8.7681	-14.2207	1.68e-29	2.75e-28	56.257
ATG4A	-1.07416	6.4608	-14.2056	1.84e-29	3e-28	56.1661
PCK1	-4.15317	7.63542	-14.1871	2.06e-29	3.35e-28	56.0541
FBXO3	-0.776264	5.36304	-14.1563	2.48e-29	4.01e-28	55.8681
RNF138 /// RNF138P1	-1.01786	7.76041	-14.1546	2.5e-29	4.05e-28	55.8578
DERA	-0.781461	9.37286	-14.1271	2.96e-29	4.76e-28	55.6918
CYB561D1	-1.10676	5.55666	-14.1199	3.09e-29	4.96e-28	55.6486
EPHX2	-1.98134	6.08307	-14.0993	3.5e-29	5.62e-28	55.5239
RIPK3	-1.36831	5.57177	-14.0737	4.09e-29	6.54e-28	55.369
SEPHS2	-1.17393	8.46154	-14.052	4.66e-29	7.45e-28	55.238
ECHS1	-0.942443	9.06329	-14.0492	4.74e-29	7.57e-28	55.2213
CAMK2N1	-1.7342	7.56393	-14.0439	4.89e-29	7.8e-28	55.189
PACSIN2	-0.983833	3.97784	-14.0177	5.74e-29	9.09e-28	55.0302
GABARAPL2	-0.898997	8.5632	-14.0039	6.24e-29	9.85e-28	54.9468
PTGDR	-2.18588	3.49125	-13.9949	6.59e-29	1.04e-27	54.8924
CLECL1	-1.08289	3.31165	-13.9854	6.98e-29	1.1e-27	54.8351
MDH1	-0.49241	10.1426	-13.9766	7.36e-29	1.16e-27	54.7816
TEP1	-1.41966	7.23382	-13.9721	7.56e-29	1.19e-27	54.7548
C12orf49	-0.844764	5.26974	-13.9684	7.74e-29	1.21e-27	54.7319
SERINC2	-1.69084	8.82126	-13.963	8e-29	1.25e-27	54.6992
C15orf57	-0.839813	6.86225	-13.9553	8.38e-29	1.3e-27	54.6529
REP15	-3.78172	5.8752	-13.9517	8.56e-29	1.33e-27	54.6308
SDHA /// SDHAP3	-1.2546	8.14112	-13.9524	8.52e-29	1.33e-27	54.6355
KCNK10	-0.689649	2.569	-13.9496	8.67e-29	1.35e-27	54.6185
CNGA1	-1.42647	3.4863	-13.9464	8.84e-29	1.37e-27	54.599
ADH1A	-0.774159	3.94797	-13.9464	8.84e-29	1.37e-27	54.5989
KIAA1161	-1.00458	4.37814	-13.9387	9.27e-29	1.43e-27	54.5521
OSTM1	-0.933201	3.22678	-13.9327	9.61e-29	1.48e-27	54.5161
UQCRC1	-0.865802	10.2128	-13.9287	9.84e-29	1.51e-27	54.4919
RNF7	-0.62997	8.19978	-13.9257	1e-28	1.54e-27	54.4734
SH3BP1	-1.27555	8.12795	-13.9244	1.01e-28	1.55e-27	54.4657
COX6B2	-0.792027	3.74062	-13.9239	1.01e-28	1.55e-27	54.4626
ACER3	-1.28079	5.8161	-13.9171	1.06e-28	1.61e-27	54.4217
CAT	-1.19474	7.28067	-13.9173	1.05e-28	1.61e-27	54.4227
C1D	-0.848433	8.01853	-13.9176	1.05e-28	1.61e-27	54.4246
NAT2	-2.72426	7.34199	-13.9124	1.09e-28	1.66e-27	54.3932
FRK	-1.25381	4.86166	-13.8928	1.22e-28	1.86e-27	54.2746
FAM132A	-1.66264	4.83838	-13.8879	1.26e-28	1.91e-27	54.245
TSPAN1	-2.76768	9.53652	-13.8874	1.26e-28	1.92e-27	54.2418
HSD3B2	-3.21408	3.7248	-13.8823	1.3e-28	1.97e-27	54.2107
SYNPO	-1.53994	6.01594	-13.8792	1.33e-28	2.01e-27	54.1917
NDUFS4	-0.974016	9.2323	-13.8783	1.34e-28	2.02e-27	54.1868
RIMS3	-1.63348	4.26712	-13.8691	1.41e-28	2.13e-27	54.1307
CIB1	-0.871085	10.025	-13.8669	1.43e-28	2.16e-27	54.1177
MGAT4B	-1.18336	8.39175	-13.8644	1.45e-28	2.19e-27	54.1026
TPSG1	-2.02209	4.69959	-13.857	1.52e-28	2.28e-27	54.0577
SDHD	-1.55221	6.65285	-13.8493	1.59e-28	2.39e-27	54.0108
NUMB	-0.904477	5.27279	-13.8483	1.6e-28	2.4e-27	54.0048
DQX1	-1.77761	4.74075	-13.84	1.69e-28	2.52e-27	53.9547
CROT	-1.45064	6.80325	-13.8285	1.81e-28	2.7e-27	53.8847
APOBEC3A	-1.97467	3.2825	-13.8176	1.93e-28	2.88e-27	53.819
TMEM170A	-0.885616	6.19663	-13.8144	1.97e-28	2.94e-27	53.7996
KIAA1370	-1.34313	7.27148	-13.8094	2.03e-28	3.03e-27	53.7691
C17orf61	-0.922101	8.67902	-13.799	2.16e-28	3.22e-27	53.7058
PDCD10	-0.929428	9.18211	-13.7743	2.51e-28	3.72e-27	53.5565
PHYH	-1.2328	8.04287	-13.7736	2.52e-28	3.74e-27	53.5519
COX7B	-0.776082	11.3792	-13.7714	2.56e-28	3.79e-27	53.5386
AVIL	-1.639	4.03216	-13.7647	2.66e-28	3.94e-27	53.4982
AMICA1	-1.40079	4.34092	-13.7536	2.85e-28	4.21e-27	53.4306
MT1IP	-0.937444	2.9581	-13.7526	2.87e-28	4.23e-27	53.4244
MESP1	-2.16562	5.71132	-13.7514	2.89e-28	4.26e-27	53.4173
MS4A8B	-3.24889	5.04321	-13.7287	3.32e-28	4.88e-27	53.2795
SLC9A2	-3.2046	7.19202	-13.7188	3.52e-28	5.18e-27	53.2196
FAM134A	-0.98072	6.16691	-13.7172	3.56e-28	5.22e-27	53.21
KLRK1	-1.08625	3.52663	-13.6909	4.17e-28	6.11e-27	53.05
LIPH	-1.80056	6.30119	-13.6902	4.19e-28	6.14e-27	53.0458
SCUBE2	-2.30667	4.41392	-13.6881	4.25e-28	6.21e-27	53.0333
UQCR11	-0.621772	5.44442	-13.6677	4.81e-28	7.02e-27	52.9096
IP6K2	-0.961998	6.38499	-13.654	5.22e-28	7.62e-27	52.8262
PLA2G10	-2.87745	7.5172	-13.6425	5.6e-28	8.17e-27	52.7564
DECR1	-0.976239	9.2564	-13.63	6.04e-28	8.81e-27	52.6808
ZFAND6	-1.41339	7.32669	-13.6237	6.28e-28	9.14e-27	52.6427
AIFM3	-1.77201	5.74838	-13.6228	6.32e-28	9.18e-27	52.6368
SGSM3	-0.696858	6.11574	-13.6221	6.34e-28	9.22e-27	52.6325
PAFAH1B1	-0.831441	8.43137	-13.6176	6.52e-28	9.45e-27	52.6053
CCL15	-1.55185	9.16922	-13.6155	6.6e-28	9.56e-27	52.5926
PPCS	-0.853658	7.3345	-13.6122	6.74e-28	9.75e-27	52.5724
C14orf50	-1.86274	5.71154	-13.6058	7e-28	1.01e-26	52.5338
PRSS36	-0.58593	4.06459	-13.6	7.26e-28	1.05e-26	52.4985
MPI	-1.1525	6.58833	-13.5969	7.39e-28	1.07e-26	52.4799
AFG3L2	-1.03697	6.86917	-13.5851	7.95e-28	1.14e-26	52.4078
CAPN9	-1.92247	3.9735	-13.5784	8.27e-28	1.19e-26	52.3674
ZNF44	-0.912261	6.04209	-13.5776	8.32e-28	1.19e-26	52.3624
FEZ2	-0.788069	8.71744	-13.5776	8.31e-28	1.19e-26	52.3626
SAMD13	-1.89776	7.66633	-13.5771	8.34e-28	1.2e-26	52.3592
HEATR5A	-1.0342	7.83691	-13.5629	9.1e-28	1.3e-26	52.273
TMEM144	-1.36634	6.31419	-13.5612	9.19e-28	1.31e-26	52.2627
LPAR1	-1.81202	5.72877	-13.5494	9.88e-28	1.41e-26	52.1908
MAOA	-2.21852	9.77039	-13.5403	1.04e-27	1.49e-26	52.1356
PINK1	-1.31783	6.30085	-13.5394	1.05e-27	1.5e-26	52.1303
IRF4	-2.09408	4.508	-13.5207	1.18e-27	1.67e-26	52.0167
RIMKLA	-0.933698	3.35634	-13.5193	1.19e-27	1.68e-26	52.008
FLJ40330	-2.37001	4.76715	-13.5153	1.21e-27	1.72e-26	51.9841
SVOPL	-1.49975	2.76839	-13.516	1.21e-27	1.72e-26	51.9881
SOS2	-1.18167	4.52118	-13.5104	1.25e-27	1.77e-26	51.9543
GLUD1	-0.763158	9.60271	-13.4992	1.34e-27	1.89e-26	51.8863
KRAS	-0.955922	6.20778	-13.4985	1.35e-27	1.9e-26	51.8821
TMOD1 /// TSTD2	-0.796854	6.78194	-13.4965	1.36e-27	1.92e-26	51.8695
METTL7B	-1.52003	8.32512	-13.4849	1.46e-27	2.05e-26	51.799
SFXN1	-1.02403	3.81447	-13.4806	1.5e-27	2.11e-26	51.7728
SDHA	-1.05325	8.57166	-13.4741	1.56e-27	2.19e-26	51.7337
MT1E	-2.40863	4.1147	-13.4729	1.57e-27	2.21e-26	51.726
PPARGC1A	-2.04617	4.553	-13.464	1.66e-27	2.32e-26	51.672
MVP	-1.14582	7.80885	-13.4637	1.66e-27	2.32e-26	51.6705
PDXP /// SH3BP1	-1.32889	6.98487	-13.4574	1.73e-27	2.41e-26	51.632
FSIP1	-1.27475	3.92486	-13.457	1.73e-27	2.42e-26	51.6293
B3GNT6	-1.87533	4.12562	-13.4562	1.74e-27	2.43e-26	51.6247
BIN2	-1.18747	4.60886	-13.4541	1.76e-27	2.45e-26	51.6119
CGN	-1.72641	6.4938	-13.4464	1.85e-27	2.56e-26	51.5652
VDR	-0.983963	9.18369	-13.4437	1.88e-27	2.6e-26	51.5487
MRPL34	-0.62843	10.2887	-13.4312	2.03e-27	2.8e-26	51.4729
IGJ	-4.19825	7.51763	-13.4246	2.11e-27	2.91e-26	51.4323
SLC46A3	-1.80566	6.92232	-13.4201	2.17e-27	2.99e-26	51.4049
CKMT1A /// CKMT1B	-1.70992	8.0222	-13.4164	2.22e-27	3.06e-26	51.3826
NPY1R	-1.72692	3.33064	-13.413	2.27e-27	3.11e-26	51.3621
UBE2A	-1.06644	9.03411	-13.4094	2.32e-27	3.18e-26	51.3401
DAZAP2	-0.732328	8.27583	-13.4059	2.37e-27	3.24e-26	51.3185
ADH6	-1.33271	3.64431	-13.3988	2.47e-27	3.37e-26	51.2757
PDE9A	-2.38249	5.42017	-13.3986	2.47e-27	3.38e-26	51.2746
LUZP1	-0.910141	5.47514	-13.3879	2.64e-27	3.6e-26	51.2091
KCNE2	-0.60239	2.75623	-13.3812	2.75e-27	3.74e-26	51.1686
PDK4	-2.34186	6.8428	-13.3722	2.91e-27	3.94e-26	51.114
LARGE	-0.984303	5.1723	-13.3606	3.12e-27	4.23e-26	51.0429
NUDT16L1	-0.670514	5.59115	-13.3505	3.32e-27	4.49e-26	50.982
RSAD2	-2.65225	4.91924	-13.3492	3.35e-27	4.53e-26	50.9735
ATP5G3	-0.86297	10.9452	-13.3456	3.42e-27	4.62e-26	50.9519
KILLIN	-0.802903	4.40013	-13.3358	3.63e-27	4.89e-26	50.8924
CAST	-0.943059	9.37062	-13.3254	3.87e-27	5.21e-26	50.8293
LANCL3	-0.70651	2.76403	-13.322	3.95e-27	5.31e-26	50.8083
RAB5B	-0.691368	6.79254	-13.3037	4.41e-27	5.91e-26	50.6971
DHRS1	-1.49182	6.34337	-13.3003	4.51e-27	6.03e-26	50.676
FASTKD1	-0.855925	8.3346	-13.3	4.52e-27	6.04e-26	50.6741
CTDSP2	-0.972811	6.93838	-13.2975	4.59e-27	6.13e-26	50.6589
CDC42	-0.732713	9.57622	-13.2954	4.64e-27	6.2e-26	50.6463
MCOLN2	-1.74338	4.01781	-13.292	4.74e-27	6.32e-26	50.6256
ASAP2	-0.889799	8.08654	-13.291	4.77e-27	6.36e-26	50.6194
RPS6KA1	-1.02773	7.3226	-13.282	5.04e-27	6.71e-26	50.5648
CFD	-2.56157	5.79136	-13.2813	5.06e-27	6.74e-26	50.5607
SEMA6A	-2.91219	6.84137	-13.2805	5.08e-27	6.76e-26	50.5559
COQ5	-0.737586	6.74078	-13.2765	5.21e-27	6.93e-26	50.5315
C8G	-1.23135	3.57691	-13.2735	5.31e-27	7.04e-26	50.5128
PRELID2	-1.38926	5.86709	-13.2713	5.38e-27	7.13e-26	50.4997
ITGB6	-0.689375	3.19736	-13.2653	5.58e-27	7.38e-26	50.4631
HEPACAM2	-4.62794	7.16508	-13.2639	5.63e-27	7.44e-26	50.4544
CHRNA1	-1.36061	3.32055	-13.264	5.62e-27	7.44e-26	50.4552
DNAJC28	-0.722657	2.82056	-13.2587	5.81e-27	7.66e-26	50.4228
SCYL2	-1.13043	5.56008	-13.2473	6.23e-27	8.2e-26	50.3532
ITM2A	-2.26248	6.67425	-13.238	6.59e-27	8.67e-26	50.2971
IMPA1	-1.11127	4.21431	-13.2338	6.76e-27	8.88e-26	50.2712
CCL28	-2.84273	6.25357	-13.2233	7.21e-27	9.46e-26	50.2071
SCN9A	-0.839067	2.63939	-13.2197	7.37e-27	9.65e-26	50.1854
FOXD2	-1.45331	5.11857	-13.2192	7.4e-27	9.67e-26	50.1821
GPBP1L1	-0.871677	6.84394	-13.217	7.49e-27	9.79e-26	50.1693
NSUN3	-0.810576	5.56738	-13.2131	7.67e-27	1e-25	50.1452
UQCRFS1	-0.861825	9.79794	-13.2075	7.94e-27	1.04e-25	50.1109
ATG5	-0.738266	7.96967	-13.2074	7.95e-27	1.04e-25	50.1105
BCL2L15	-1.87039	7.7108	-13.1992	8.36e-27	1.09e-25	50.0604
CNTN4	-1.99104	5.19291	-13.1907	8.8e-27	1.14e-25	50.0089
CRK	-0.963762	7.9832	-13.186	9.05e-27	1.17e-25	49.9803
CEP70	-1.62607	6.40183	-13.1703	9.96e-27	1.29e-25	49.8847
PPARG	-1.54889	8.20772	-13.1687	1.01e-26	1.3e-25	49.8751
LASP1	-0.701544	8.59726	-13.1571	1.08e-26	1.4e-25	49.8039
KIFAP3	-1.16649	6.03479	-13.1554	1.09e-26	1.41e-25	49.794
SOCS6	-1.10109	6.65423	-13.1541	1.1e-26	1.42e-25	49.786
C5orf35	-1.37864	6.39677	-13.1514	1.12e-26	1.44e-25	49.7695
CCDC28A	-1.08697	8.00416	-13.1463	1.15e-26	1.48e-25	49.738
C1orf63	-1.45318	7.06678	-13.1448	1.16e-26	1.5e-25	49.7289
AHRR	-0.851767	3.15876	-13.1354	1.23e-26	1.58e-25	49.6717
TRA@ /// TRD@	-1.13785	2.80362	-13.1225	1.33e-26	1.71e-25	49.5936
AQP7	-0.982178	3.15066	-13.1192	1.36e-26	1.74e-25	49.5731
KIR2DL4 /// KIR2DL5A	-1.44906	3.21487	-13.0934	1.59e-26	2.03e-25	49.416
C2orf24	-0.772416	7.18923	-13.0939	1.59e-26	2.03e-25	49.4188
RNF11	-0.766178	9.28611	-13.0571	1.99e-26	2.52e-25	49.1948
SCAMP2	-1.25812	7.01367	-13.0523	2.05e-26	2.59e-25	49.1652
PLEKHG6	-1.34988	7.22545	-13.0403	2.21e-26	2.78e-25	49.0921
ZNF684	-0.879626	5.00405	-13.0307	2.34e-26	2.94e-25	49.0338
MPPE1	-0.994399	4.00865	-13.0282	2.37e-26	2.99e-25	49.0186
TMEM100	-1.77981	3.64992	-13.0201	2.5e-26	3.13e-25	48.9688
SLC35F5	-0.844783	8.32448	-13.0199	2.5e-26	3.14e-25	48.9676
RNF138	-0.897529	5.58494	-13.0187	2.52e-26	3.15e-25	48.9606
SSBP2	-1.49231	4.00114	-12.9966	2.88e-26	3.59e-25	48.8256
FEV	-0.746584	2.70872	-12.9821	3.15e-26	3.92e-25	48.7372
RPL10L	-0.674322	3.58362	-12.9784	3.22e-26	4.01e-25	48.7145
TFCP2L1	-1.44527	5.89785	-12.9746	3.29e-26	4.09e-25	48.6919
FAM118B	-0.869405	7.08179	-12.9743	3.3e-26	4.1e-25	48.6899
RHBDL2	-2.13228	5.66988	-12.9653	3.49e-26	4.32e-25	48.6348
STIM1	-0.702142	6.24055	-12.9591	3.62e-26	4.49e-25	48.5968
RNPEP	-0.819502	8.06389	-12.957	3.67e-26	4.54e-25	48.5841
PPM1B	-0.755949	8.92615	-12.9509	3.81e-26	4.7e-25	48.5472
FAM55A	-3.26746	6.0017	-12.9437	3.98e-26	4.9e-25	48.503
AVPI1	-1.15591	7.09236	-12.9436	3.98e-26	4.9e-25	48.5028
BMP2	-2.22178	7.16636	-12.943	4e-26	4.92e-25	48.4991
JOSD1	-0.975748	4.19821	-12.9165	4.7e-26	5.76e-25	48.3373
LILRB5	-0.660183	3.06699	-12.916	4.71e-26	5.78e-25	48.3342
LGALS4	-1.83775	11.1675	-12.9116	4.84e-26	5.92e-25	48.3075
PTP4A1	-1.24212	7.94264	-12.9119	4.84e-26	5.92e-25	48.3089
SPOPL	-0.784916	6.18345	-12.9114	4.85e-26	5.93e-25	48.306
PLEKHJ1	-0.778077	8.66848	-12.9109	4.86e-26	5.94e-25	48.3033
DOCK5	-0.543415	2.53068	-12.9089	4.92e-26	6.01e-25	48.2909
C22orf13	-0.83088	7.39663	-12.9024	5.12e-26	6.25e-25	48.2515
FAM151A	-0.91288	2.88643	-12.8997	5.21e-26	6.35e-25	48.2346
COX5B	-0.530085	10.9831	-12.8971	5.29e-26	6.45e-25	48.2186
ASB8	-0.737576	6.71098	-12.8961	5.32e-26	6.48e-25	48.213
ACOT11	-1.23765	5.88255	-12.892	5.46e-26	6.64e-25	48.1875
TRPM7	-0.852297	6.60516	-12.8912	5.49e-26	6.66e-25	48.1831
GCNT3	-3.29284	8.56397	-12.8877	5.61e-26	6.79e-25	48.1615
VWA5A	-1.50109	5.01802	-12.8879	5.6e-26	6.79e-25	48.1626
TSTD1	-1.08577	8.92351	-12.8792	5.91e-26	7.15e-25	48.1097
COQ4	-1.06578	5.64981	-12.8769	5.99e-26	7.24e-25	48.0955
ACVR2A	-1.07296	6.37001	-12.8689	6.29e-26	7.59e-25	48.047
DAB2IP	-1.08825	5.56933	-12.8678	6.33e-26	7.64e-25	48.04
CLCA1	-5.87684	8.18809	-12.8664	6.39e-26	7.69e-25	48.0317
CKMT1A /// CKMT1B /// LOC100292542	-1.67679	8.42493	-12.8662	6.39e-26	7.7e-25	48.0303
FAM55D	-4.18362	6.52988	-12.8644	6.46e-26	7.77e-25	48.0194
HDHD3	-0.984814	7.14304	-12.8601	6.64e-26	7.98e-25	47.993
GGTA1	-1.73142	4.39766	-12.852	6.97e-26	8.37e-25	47.9438
BCAS1	-3.00952	7.84729	-12.8491	7.1e-26	8.51e-25	47.9258
ACADSB	-1.10794	6.35923	-12.8264	8.16e-26	9.76e-25	47.7871
C1orf125	-2.68475	4.2483	-12.8236	8.3e-26	9.92e-25	47.7701
CDK20	-0.815374	4.80311	-12.8057	9.26e-26	1.11e-24	47.6614
BTBD3	-0.64803	3.39987	-12.8025	9.44e-26	1.13e-24	47.6418
IQCD	-0.57012	2.75246	-12.7967	9.78e-26	1.16e-24	47.6064
MYO5B	-1.08781	7.13183	-12.792	1.01e-25	1.2e-24	47.5771
PPP1R14D	-1.70448	8.83567	-12.7874	1.04e-25	1.23e-24	47.5491
SCGN	-0.840566	3.10585	-12.785	1.05e-25	1.25e-24	47.5349
RGS13	-2.42715	3.8348	-12.7571	1.25e-25	1.47e-24	47.3641
BMP5	-0.785949	3.63823	-12.7514	1.29e-25	1.52e-24	47.3293
NAP1L2	-0.494015	2.33624	-12.7497	1.3e-25	1.54e-24	47.3195
SLC25A24	-0.922131	8.00295	-12.741	1.38e-25	1.62e-24	47.2662
CASP3	-1.02647	5.92125	-12.7397	1.39e-25	1.63e-24	47.2582
FAM102A	-0.881167	6.72506	-12.7399	1.39e-25	1.63e-24	47.2592
SYNJ2BP	-0.970805	6.32948	-12.7375	1.41e-25	1.65e-24	47.245
NVL	-0.94559	5.90446	-12.7376	1.41e-25	1.65e-24	47.2451
IL18	-1.82508	6.5776	-12.7357	1.42e-25	1.67e-24	47.2336
TINAG	-1.75458	4.27552	-12.7072	1.69e-25	1.97e-24	47.0599
KCNG3	-0.972279	2.7769	-12.7078	1.69e-25	1.97e-24	47.0632
GLIPR2	-1.42182	5.66329	-12.7059	1.71e-25	1.99e-24	47.052
NDUFS2	-0.935002	8.84202	-12.701	1.76e-25	2.05e-24	47.0217
FLNB	-0.959491	8.13994	-12.6811	1.99e-25	2.31e-24	46.9003
PSKH1	-0.724903	5.65168	-12.6788	2.01e-25	2.33e-24	46.8862
HNF4G	-1.40044	7.94888	-12.6686	2.14e-25	2.48e-24	46.8239
HTATIP2	-0.828436	9.16689	-12.6579	2.29e-25	2.65e-24	46.7585
STAM2	-0.628265	8.20247	-12.6361	2.62e-25	3.02e-24	46.6256
TMEM61	-1.46165	3.90139	-12.6268	2.77e-25	3.19e-24	46.5688
LGI4	-0.622048	2.86439	-12.6245	2.81e-25	3.23e-24	46.5548
OTOP3	-0.507214	2.54549	-12.6246	2.81e-25	3.23e-24	46.5556
TMEM125	-0.975028	5.68109	-12.6226	2.84e-25	3.26e-24	46.5434
ACO2	-1.16482	6.93743	-12.6195	2.9e-25	3.32e-24	46.5242
C21orf33	-0.911622	8.9374	-12.6147	2.98e-25	3.42e-24	46.4946
SEC61A2	-0.521244	4.27347	-12.6128	3.02e-25	3.46e-24	46.4829
MOBKL1B	-0.766047	9.63261	-12.6103	3.06e-25	3.51e-24	46.4681
ATP6V0D2	-1.01911	3.18266	-12.6091	3.09e-25	3.53e-24	46.4604
MLX	-0.763853	6.67871	-12.604	3.18e-25	3.64e-24	46.4292
COX5A	-0.812148	11.0197	-12.5849	3.58e-25	4.07e-24	46.3126
KIAA1522	-0.638427	3.00355	-12.5759	3.78e-25	4.29e-24	46.2578
TNIP1	-0.897782	6.22341	-12.5733	3.84e-25	4.36e-24	46.242
PTTG1IP	-0.804513	4.97722	-12.5719	3.87e-25	4.4e-24	46.2337
CDKL1	-0.531487	2.80798	-12.5709	3.9e-25	4.42e-24	46.2274
XDH	-2.51407	6.38812	-12.5704	3.91e-25	4.43e-24	46.2245
FAM96A	-0.759533	8.78732	-12.5681	3.97e-25	4.49e-24	46.2104
LOC389493	-1.30721	3.11249	-12.5408	4.69e-25	5.28e-24	46.0434
TBC1D10A	-0.972896	6.08728	-12.5388	4.74e-25	5.34e-24	46.0315
LGALS9 /// LGALS9B /// LGALS9C	-1.40461	5.15876	-12.5317	4.96e-25	5.57e-24	45.9876
MTUS1	-1.19701	8.25372	-12.5225	5.24e-25	5.87e-24	45.9317
CHCHD10	-1.201	10.4554	-12.5176	5.4e-25	6.05e-24	45.9016
SNX6	-0.816384	8.85545	-12.4959	6.17e-25	6.87e-24	45.7694
HIBCH	-1.10114	6.99911	-12.4937	6.26e-25	6.96e-24	45.7558
PECR	-1.08765	5.48275	-12.4867	6.53e-25	7.25e-24	45.7129
F13A1	-2.03726	5.32794	-12.4862	6.55e-25	7.27e-24	45.7099
STX19	-1.74399	6.54623	-12.4824	6.71e-25	7.44e-24	45.6865
ARRDC4	-0.68913	3.00002	-12.4599	7.7e-25	8.51e-24	45.549
CES2	-2.70578	8.33287	-12.4572	7.82e-25	8.64e-24	45.5328
KITLG	-1.20154	9.0213	-12.4552	7.92e-25	8.73e-24	45.5201
SLC16A1	-1.49788	8.51451	-12.4525	8.05e-25	8.87e-24	45.5039
PATE1	-0.425208	2.63521	-12.4521	8.07e-25	8.89e-24	45.5017
OTC	-2.2187	3.7531	-12.4478	8.29e-25	9.11e-24	45.4753
MAST3	-0.822801	4.77442	-12.4351	8.96e-25	9.84e-24	45.3977
NR2F6	-0.878858	4.5774	-12.4232	9.64e-25	1.06e-23	45.3248
PSEN1	-0.7187	8.47572	-12.4219	9.71e-25	1.06e-23	45.3169
ANKRD58	-0.740262	3.33772	-12.4163	1.01e-24	1.1e-23	45.2829
CLRN3	-1.64353	9.0759	-12.4074	1.06e-24	1.16e-23	45.2283
UNCX	-0.48893	3.81943	-12.4036	1.09e-24	1.19e-23	45.2049
FAS	-1.50788	6.44395	-12.4005	1.11e-24	1.21e-23	45.1862
SLC1A1	-0.989515	3.31026	-12.3996	1.11e-24	1.21e-23	45.1804
ZDHHC18	-0.584668	4.67155	-12.3902	1.18e-24	1.28e-23	45.1231
IMPA2	-1.33281	7.72924	-12.3725	1.32e-24	1.43e-23	45.0148
NDRG2	-1.18641	7.30763	-12.3665	1.36e-24	1.48e-23	44.9781
NT5C2	-1.03954	4.29769	-12.3551	1.46e-24	1.58e-23	44.9088
PLEKHF2	-0.970243	6.37767	-12.3517	1.49e-24	1.61e-23	44.8878
CLDN8	-3.27998	3.52571	-12.3452	1.55e-24	1.68e-23	44.8484
GOT1	-1.09181	7.66466	-12.3216	1.8e-24	1.94e-23	44.7038
RASSF6	-1.32431	4.12379	-12.3164	1.85e-24	2e-23	44.6724
ABHD4	-1.05494	4.78423	-12.3101	1.93e-24	2.07e-23	44.6338
DCAF11	-0.698663	6.31539	-12.2987	2.07e-24	2.22e-23	44.5637
LRRFIP2	-0.532518	2.56184	-12.2948	2.12e-24	2.27e-23	44.5401
ITLN1	-5.59344	7.71191	-12.2848	2.25e-24	2.41e-23	44.4787
MTHFR	-0.85807	5.36064	-12.2771	2.36e-24	2.52e-23	44.4318
MAD2L1BP	-0.829794	7.8026	-12.2777	2.35e-24	2.52e-23	44.4354
TCEA3	-2.17355	7.58297	-12.2763	2.37e-24	2.53e-23	44.4269
GFER	-0.907126	6.91375	-12.2731	2.42e-24	2.58e-23	44.4075
GFOD2	-0.653921	4.98479	-12.2538	2.72e-24	2.89e-23	44.2896
SLC3A1	-2.58827	7.77178	-12.2507	2.77e-24	2.95e-23	44.2707
SLC35D2	-1.11303	7.39488	-12.249	2.8e-24	2.98e-23	44.26
PDE5A	-0.739292	3.01156	-12.2476	2.83e-24	3e-23	44.2517
ZBTB8OS	-0.908397	6.82542	-12.2413	2.94e-24	3.11e-23	44.2128
C12orf72	-0.845236	2.9611	-12.2407	2.95e-24	3.12e-23	44.2094
CSNK1G3	-1.01067	7.21458	-12.2156	3.44e-24	3.64e-23	44.0558
KBTBD11	-1.5611	7.02098	-12.2061	3.65e-24	3.85e-23	43.9981
GPD1L	-0.523293	2.54784	-12.1912	4e-24	4.22e-23	43.9069
MKNK2	-0.876489	8.63513	-12.1847	4.16e-24	4.39e-23	43.8672
CDKN1A	-1.47116	7.40708	-12.1775	4.35e-24	4.58e-23	43.8229
ARHGAP17	-0.731244	6.73124	-12.1762	4.38e-24	4.61e-23	43.8151
APC	-0.957241	5.02407	-12.1738	4.45e-24	4.68e-23	43.8002
B4GALT4	-0.820558	6.80478	-12.1684	4.59e-24	4.83e-23	43.7677
ZSWIM6	-0.847158	7.93406	-12.1577	4.91e-24	5.15e-23	43.7022
HPSE	-1.65736	5.38479	-12.1538	5.02e-24	5.27e-23	43.6786
SLC16A5	-1.04123	4.92996	-12.1534	5.04e-24	5.28e-23	43.6758
LMBRD1	-0.930139	9.32099	-12.1522	5.07e-24	5.31e-23	43.6687
IGLV8-61	-1.66771	4.31017	-12.1506	5.13e-24	5.36e-23	43.6587
ABHD6	-0.972181	5.066	-12.15	5.14e-24	5.38e-23	43.6551
PPARGC1B	-0.862961	4.56424	-12.1492	5.17e-24	5.4e-23	43.6501
RNF10	-0.730526	6.93227	-12.1491	5.17e-24	5.4e-23	43.6498
HMGCS2	-4.00785	8.8168	-12.1473	5.23e-24	5.45e-23	43.6385
SULT1A3 /// SULT1A4	-1.51889	9.91074	-12.1457	5.28e-24	5.51e-23	43.6286
GPR18	-1.82077	4.59387	-12.1428	5.38e-24	5.6e-23	43.611
PLXNA2	-0.88723	6.7005	-12.1342	5.67e-24	5.9e-23	43.5586
ISX	-0.677278	3.14774	-12.125	6e-24	6.23e-23	43.5024
ZFYVE28	-0.533975	3.02199	-12.1123	6.48e-24	6.73e-23	43.4244
GLUD1 /// GLUD2	-0.922914	7.60442	-12.101	6.95e-24	7.2e-23	43.3555
CCDC85C	-0.488542	4.65654	-12.0843	7.69e-24	7.97e-23	43.2537
BIRC2	-0.615375	8.2636	-12.0782	7.99e-24	8.27e-23	43.2164
ELMOD2	-0.931567	6.22176	-12.077	8.05e-24	8.32e-23	43.2089
HECTD3	-0.615698	3.25317	-12.0728	8.26e-24	8.54e-23	43.183
KTN1	-0.605815	10.0035	-12.0588	9e-24	9.28e-23	43.0978
C5orf32	-0.719485	12.426	-12.0534	9.3e-24	9.58e-23	43.0648
ZNRF2	-0.970048	7.35549	-12.0473	9.66e-24	9.94e-23	43.0271
KLRB1	-2.15712	4.84897	-12.0465	9.71e-24	9.98e-23	43.0222
KIAA2013	-0.694328	8.692	-12.0464	9.71e-24	9.98e-23	43.0219
HIST1H2BD	-2.15738	8.06242	-12.0284	1.08e-23	1.11e-22	42.9119
ARSA	-1.21733	4.70104	-12.0226	1.12e-23	1.15e-22	42.8764
2024-03-03	-1.48259	5.49811	-12.0203	1.14e-23	1.17e-22	42.8622
ARV1	-0.942941	7.62273	-12.0193	1.15e-23	1.17e-22	42.856
NAT15	-0.616544	6.85508	-12.0136	1.19e-23	1.21e-22	42.8216
C19orf33	-1.74377	10.2645	-12.0078	1.23e-23	1.26e-22	42.7858
CYP2B7P1	-0.927723	3.73577	-12.0041	1.26e-23	1.28e-22	42.7634
B3GNT5	-0.94677	8.45652	-11.9929	1.35e-23	1.37e-22	42.6947
BTNL8	-4.10756	5.8013	-11.9903	1.37e-23	1.39e-22	42.6791
IDH3A	-0.990394	7.88203	-11.9824	1.44e-23	1.46e-22	42.6309
KLC4	-1.01042	4.66543	-11.9793	1.47e-23	1.49e-22	42.6117
TAT	-0.417795	2.25444	-11.974	1.51e-23	1.53e-22	42.5796
SPAG9	-0.935643	6.66198	-11.963	1.62e-23	1.64e-22	42.5123
KIAA0528	-0.945437	6.55956	-11.9445	1.81e-23	1.83e-22	42.399
TICAM1	-0.887292	6.4099	-11.9419	1.84e-23	1.86e-22	42.383
NMNAT1	-1.22454	4.29185	-11.9393	1.87e-23	1.89e-22	42.3672
PEX19	-0.727467	3.90797	-11.9313	1.97e-23	1.98e-22	42.3182
SLC17A5	-1.22373	4.41264	-11.924	2.06e-23	2.07e-22	42.2736
C7orf31	-0.425689	2.13819	-11.9201	2.11e-23	2.12e-22	42.25
LGALS9	-1.07336	5.61729	-11.9131	2.2e-23	2.2e-22	42.2072
FAM160A1	-0.583445	2.9657	-11.9136	2.19e-23	2.2e-22	42.2104
UBTD2	-0.570614	7.39596	-11.9089	2.26e-23	2.26e-22	42.1812
TPMT	-0.984206	7.22649	-11.899	2.4e-23	2.39e-22	42.1211
TRAK1	-0.652169	5.09527	-11.8913	2.51e-23	2.51e-22	42.0741
THAP4	-0.650172	8.6262	-11.8869	2.58e-23	2.57e-22	42.0471
TMEM50A	-0.797391	7.78695	-11.8852	2.61e-23	2.6e-22	42.0367
CYTSA	-0.732725	7.11502	-11.8846	2.62e-23	2.6e-22	42.0327
ANKS4B	-1.13943	6.38898	-11.8798	2.7e-23	2.68e-22	42.0037
COQ9	-0.786721	8.16502	-11.8748	2.78e-23	2.76e-22	41.9728
RNPEPL1	-0.617118	6.62731	-11.8722	2.82e-23	2.8e-22	41.9574
IFNGR2	-0.780915	8.00881	-11.8699	2.87e-23	2.84e-22	41.9429
LIPC	-1.19365	2.90628	-11.8617	3.01e-23	2.98e-22	41.8933
GAPT	-1.53578	3.22568	-11.8606	3.03e-23	3e-22	41.8862
GNRH1	-0.75043	3.28473	-11.8557	3.13e-23	3.09e-22	41.8562
ADHFE1	-0.737677	3.23161	-11.8527	3.18e-23	3.14e-22	41.8379
SMPD3	-1.53001	5.66841	-11.852	3.2e-23	3.15e-22	41.8335
TMCO1	-0.775729	10.7688	-11.8509	3.22e-23	3.17e-22	41.8267
GH1 /// GH2	-0.73598	3.34367	-11.8462	3.31e-23	3.26e-22	41.7985
ABP1	-1.81878	8.84515	-11.8444	3.35e-23	3.29e-22	41.7875
ZADH2	-0.950279	5.93719	-11.841	3.42e-23	3.36e-22	41.7666
UQCRC2	-0.935257	8.30956	-11.8339	3.57e-23	3.5e-22	41.723
ADH1B	-3.14205	4.95141	-11.819	3.92e-23	3.83e-22	41.632
NUDT22	-0.99358	6.90702	-11.8097	4.15e-23	4.04e-22	41.5751
CBR4	-1.18446	6.44387	-11.809	4.16e-23	4.05e-22	41.5709
GLYCTK	-0.836	3.62342	-11.8079	4.19e-23	4.08e-22	41.5643
GLS	-1.49439	5.74723	-11.8071	4.21e-23	4.09e-22	41.5591
TGM6	-0.433631	3.23228	-11.805	4.27e-23	4.14e-22	41.5464
TPRN	-1.12063	5.76949	-11.7918	4.62e-23	4.48e-22	41.4661
NDUFV2	-0.76873	9.1684	-11.789	4.71e-23	4.56e-22	41.4486
ADRA2A	-3.02101	5.90107	-11.7865	4.78e-23	4.62e-22	41.4334
MT1G	-3.40747	9.6133	-11.7778	5.04e-23	4.86e-22	41.3806
GLOD5	-1.08974	3.67042	-11.7649	5.45e-23	5.26e-22	41.3017
MESP2	-0.51795	2.84623	-11.7634	5.5e-23	5.3e-22	41.2926
PTPRF	-0.925343	9.87333	-11.7624	5.54e-23	5.33e-22	41.2862
FAM45A	-0.912756	7.6393	-11.7541	5.83e-23	5.6e-22	41.2354
NRARP	-1.5678	8.87357	-11.7528	5.88e-23	5.64e-22	41.2273
PDLIM2	-1.15742	6.60429	-11.7507	5.95e-23	5.71e-22	41.2147
HERC2P4 /// LOC100422737 /// SHISA9 /// SLC9A4	-0.964318	6.11801	-11.7297	6.77e-23	6.49e-22	41.0864
UAP1	-0.785457	8.58505	-11.7253	6.95e-23	6.66e-22	41.0594
ACOT4	-0.9409	3.38835	-11.7217	7.11e-23	6.8e-22	41.0377
FUT3	-0.823489	5.93578	-11.7167	7.33e-23	7e-22	41.007
ME2	-1.11465	8.13029	-11.7096	7.66e-23	7.3e-22	40.9637
C18orf18	-1.48811	5.19274	-11.7023	8.01e-23	7.63e-22	40.9193
PPP1CC	-0.684404	8.19154	-11.6938	8.43e-23	8.03e-22	40.8674
SLC39A5	-1.66082	7.12078	-11.6927	8.49e-23	8.07e-22	40.8606
CLDN7	-1.27594	9.72282	-11.6883	8.72e-23	8.29e-22	40.8338
ATP5O	-0.615983	9.57668	-11.6737	9.54e-23	9.03e-22	40.7443
AKR7A3	-1.39428	6.35956	-11.6682	9.87e-23	9.34e-22	40.711
ARMC7	-0.741132	4.23254	-11.6465	1.13e-22	1.06e-21	40.5781
MSRB2	-0.613964	2.64202	-11.6453	1.14e-22	1.07e-21	40.5707
BAHD1	-0.631083	6.38741	-11.6394	1.18e-22	1.11e-21	40.5349
CDC42EP5	-1.34481	8.37812	-11.6339	1.22e-22	1.14e-21	40.5015
ASTE1	-0.789182	6.04406	-11.6291	1.25e-22	1.18e-21	40.4724
NDUFA2	-0.580124	9.70994	-11.6276	1.27e-22	1.19e-21	40.4629
ADAM28	-1.00879	4.00647	-11.623	1.3e-22	1.22e-21	40.4345
DEFB1	-3.13092	6.08648	-11.6221	1.31e-22	1.23e-21	40.4294
PJA2	-0.8668	9.2076	-11.6208	1.32e-22	1.24e-21	40.4216
C6orf115	-0.80776	9.77399	-11.6196	1.33e-22	1.24e-21	40.4143
C15orf48	-1.99754	10.8799	-11.6184	1.34e-22	1.25e-21	40.4068
AZI2	-0.707073	7.18159	-11.6167	1.35e-22	1.27e-21	40.3962
SELS	-0.740413	9.7617	-11.5841	1.65e-22	1.54e-21	40.1975
AGPAT2	-0.940216	9.06812	-11.576	1.74e-22	1.61e-21	40.1481
ITFG1	-0.862295	7.8761	-11.5761	1.74e-22	1.61e-21	40.1484
FAM160A2	-0.672141	6.70987	-11.577	1.73e-22	1.61e-21	40.1536
RICH2	-0.486672	2.67796	-11.5744	1.75e-22	1.63e-21	40.138
CLK3	-0.634606	6.98149	-11.5713	1.79e-22	1.66e-21	40.1194
TMEM133	-0.966847	5.4348	-11.5653	1.85e-22	1.72e-21	40.0826
STK17B	-0.841093	4.06656	-11.5636	1.87e-22	1.74e-21	40.0724
SCAPER	-1.04686	5.05168	-11.5563	1.96e-22	1.81e-21	40.0276
LGALS2	-3.21554	6.1575	-11.5536	1.99e-22	1.84e-21	40.0109
RPS6KA5	-1.10079	6.2935	-11.547	2.07e-22	1.92e-21	39.9706
TPRG1L	-0.967889	5.64828	-11.5424	2.13e-22	1.97e-21	39.9429
CAMTA2	-0.570535	4.19008	-11.5404	2.16e-22	1.99e-21	39.9302
C15orf17	-0.472046	2.78124	-11.5209	2.43e-22	2.24e-21	39.8114
PRKG2	-1.05008	2.56322	-11.516	2.51e-22	2.3e-21	39.7817
CLYBL	-1.44476	5.68503	-11.506	2.67e-22	2.44e-21	39.7204
USP8	-0.692661	5.88767	-11.495	2.85e-22	2.61e-21	39.6532
RNF185	-0.541498	5.17162	-11.4875	2.99e-22	2.73e-21	39.6078
RGS18	-0.590703	2.60479	-11.4865	3e-22	2.75e-21	39.6015
RELB	-0.913682	5.37638	-11.4848	3.04e-22	2.77e-21	39.5909
PEX11G	-0.63264	3.73979	-11.4748	3.23e-22	2.94e-21	39.5298
BCL2L10	-0.773117	2.58045	-11.4662	3.4e-22	3.09e-21	39.4778
C5orf56	-0.730553	4.90171	-11.4668	3.39e-22	3.09e-21	39.4814
VASP	-0.713573	8.34249	-11.4589	3.56e-22	3.23e-21	39.4332
KRT20	-2.43016	11.4703	-11.4581	3.58e-22	3.25e-21	39.428
MLYCD	-0.710211	6.56365	-11.458	3.58e-22	3.25e-21	39.4276
CLCNKB	-0.424888	2.96093	-11.4548	3.65e-22	3.31e-21	39.4082
PNRC2	-0.723246	9.86633	-11.4506	3.74e-22	3.4e-21	39.3824
CASP10	-0.779983	4.58769	-11.436	4.09e-22	3.7e-21	39.2933
TNFRSF13B	-0.689575	3.49287	-11.4346	4.13e-22	3.73e-21	39.2848
FAM120AOS	-0.772653	6.60773	-11.4265	4.34e-22	3.92e-21	39.2353
STARD5	-0.947104	4.91732	-11.4222	4.45e-22	4.02e-21	39.2092
GOLPH3L	-0.733189	5.63019	-11.4204	4.5e-22	4.06e-21	39.1981
PCSK6	-1.38604	6.66711	-11.4164	4.61e-22	4.16e-21	39.174
ZMYND12	-0.85622	3.1524	-11.4106	4.78e-22	4.31e-21	39.1381
MRPL35	-0.695807	3.61792	-11.4086	4.84e-22	4.35e-21	39.1261
TMIGD2	-0.481137	3.67127	-11.4076	4.87e-22	4.38e-21	39.12
DIRC2	-0.925231	6.68356	-11.4021	5.04e-22	4.52e-21	39.0868
METRNL	-1.1707	7.32572	-11.3981	5.16e-22	4.62e-21	39.0624
IL11RA	-0.741143	4.0611	-11.3818	5.7e-22	5.09e-21	38.9629
RNF5	-0.718838	8.66723	-11.3788	5.81e-22	5.18e-21	38.9447
MEP1A	-2.69182	8.72681	-11.3687	6.18e-22	5.5e-21	38.8825
NEO1	-0.623683	3.54396	-11.3675	6.23e-22	5.54e-21	38.8755
KIF13B	-0.921962	6.62047	-11.3435	7.21e-22	6.4e-21	38.7291
NPY6R	-0.76343	2.58113	-11.3234	8.16e-22	7.21e-21	38.6065
SFXN5	-0.440349	3.26704	-11.3224	8.2e-22	7.25e-21	38.6006
MAP2K6	-1.17971	6.97228	-11.3208	8.29e-22	7.31e-21	38.5908
BAIAP2L2	-1.0071	5.32495	-11.3136	8.66e-22	7.63e-21	38.5468
LRRC56	-0.821496	4.09879	-11.3057	9.09e-22	8.01e-21	38.4988
EVI2A	-1.70153	5.7021	-11.3033	9.22e-22	8.12e-21	38.4841
GNAQ	-1.1554	6.09887	-11.2987	9.49e-22	8.33e-21	38.4559
PTEN	-0.81032	4.34431	-11.2937	9.78e-22	8.58e-21	38.4256
GFI1	-0.836017	4.17881	-11.2931	9.82e-22	8.61e-21	38.4217
HIGD2A	-0.721605	9.3293	-11.2924	9.86e-22	8.64e-21	38.4178
UTS2R	-0.41547	3.51805	-11.282	1.05e-21	9.2e-21	38.3544
PTGR1	-1.53183	7.3635	-11.2808	1.06e-21	9.26e-21	38.347
PGGT1B	-0.892361	7.29963	-11.2709	1.12e-21	9.83e-21	38.2862
VLDLR	-1.98922	4.84436	-11.2679	1.15e-21	1e-20	38.268
CEBPE	-0.565059	2.84149	-11.2584	1.21e-21	1.06e-20	38.2104
PRRG2	-0.714643	4.82735	-11.2552	1.24e-21	1.08e-20	38.1911
CMAH	-0.554864	2.9183	-11.246	1.31e-21	1.14e-20	38.1346
PHGR1	-1.71939	12.2225	-11.2435	1.33e-21	1.16e-20	38.1194
SNX4	-0.740248	6.42842	-11.2309	1.44e-21	1.25e-20	38.0427
MAP3K11	-0.532158	6.14954	-11.23	1.44e-21	1.25e-20	38.0375
FAM177B	-1.67534	3.86991	-11.2294	1.45e-21	1.26e-20	38.0335
C2orf72	-1.30412	5.49353	-11.2231	1.51e-21	1.31e-20	37.995
FGD4	-0.894965	6.21186	-11.2207	1.53e-21	1.33e-20	37.9804
ATP2A3	-1.78512	6.99662	-11.2182	1.55e-21	1.35e-20	37.9651
ARL6IP5	-0.844623	9.25666	-11.2093	1.64e-21	1.42e-20	37.9112
HTR3E	-0.861699	2.81957	-11.203	1.7e-21	1.47e-20	37.8729
GGA1	-0.737706	4.35972	-11.2033	1.7e-21	1.47e-20	37.8744
MATN2	-2.12438	6.82112	-11.1999	1.74e-21	1.5e-20	37.854
HEXIM1	-1.04237	5.43421	-11.1945	1.79e-21	1.55e-20	37.8209
G6PC	-0.934015	2.74436	-11.1931	1.81e-21	1.56e-20	37.8122
CDS1	-1.19631	8.1197	-11.1925	1.82e-21	1.57e-20	37.8086
PLS1	-1.36791	11.0816	-11.1899	1.85e-21	1.59e-20	37.7932
BDH2	-1.3359	8.22507	-11.1871	1.88e-21	1.62e-20	37.7758
NIPAL3	-0.97056	6.65046	-11.1861	1.89e-21	1.62e-20	37.7696
GOLM1	-1.40676	5.21053	-11.1712	2.07e-21	1.78e-20	37.6792
NBR1	-0.810156	7.74515	-11.1691	2.1e-21	1.8e-20	37.6664
FDX1	-0.853823	5.62598	-11.1672	2.12e-21	1.82e-20	37.6546
NDUFB10	-0.613685	9.52234	-11.1649	2.15e-21	1.84e-20	37.6405
ADC	-0.592479	3.2399	-11.163	2.18e-21	1.86e-20	37.6291
PID1	-0.944922	3.49597	-11.1616	2.19e-21	1.87e-20	37.6207
PC	-0.896028	4.65997	-11.1623	2.19e-21	1.87e-20	37.6245
SPRED2	-0.691442	4.80681	-11.1531	2.31e-21	1.97e-20	37.5685
EPAS1	-1.05047	8.95595	-11.1492	2.37e-21	2.02e-20	37.5448
TOR1AIP2	-0.638553	3.05572	-11.1483	2.38e-21	2.03e-20	37.5398
IGKC /// LOC652493	-1.41219	3.12838	-11.1451	2.43e-21	2.07e-20	37.5201
SI	-4.11485	6.41296	-11.1445	2.44e-21	2.08e-20	37.5163
SLC44A4	-1.56003	8.54409	-11.1416	2.48e-21	2.11e-20	37.4988
IL4R	-0.626018	6.99538	-11.1396	2.51e-21	2.14e-20	37.4867
VSIG10	-1.10492	5.94357	-11.1386	2.53e-21	2.15e-20	37.4806
HNMT	-0.982814	8.07989	-11.1348	2.59e-21	2.19e-20	37.4573
NTAN1	-0.793061	6.30245	-11.128	2.7e-21	2.28e-20	37.4156
MLXIP	-1.00459	8.7933	-11.1259	2.73e-21	2.31e-20	37.4033
ING4	-0.637161	5.94541	-11.1212	2.81e-21	2.38e-20	37.3743
HOOK2	-0.896927	6.02286	-11.1138	2.94e-21	2.48e-20	37.3293
KIAA2022	-0.497379	3.14277	-11.1132	2.95e-21	2.49e-20	37.3258
C5orf52	-0.463823	2.45076	-11.1122	2.97e-21	2.51e-20	37.3197
MYO1C	-0.78375	6.26117	-11.1064	3.08e-21	2.59e-20	37.2844
NUDT6	-1.34835	4.88242	-11.1028	3.14e-21	2.65e-20	37.2626
AGFG2	-1.06238	5.52063	-11.1029	3.14e-21	2.65e-20	37.2629
TMEM167A	-0.667736	8.77064	-11.099	3.22e-21	2.71e-20	37.2394
C12orf62	-0.565193	9.28884	-11.0984	3.23e-21	2.72e-20	37.2355
PARM1	-1.70006	7.28679	-11.0888	3.43e-21	2.88e-20	37.177
SMPDL3B	-1.25327	5.56055	-11.0865	3.47e-21	2.92e-20	37.1632
P2RY14	-1.6149	5.66719	-11.0856	3.49e-21	2.93e-20	37.1578
ELL3 /// SERINC4	-1.24499	6.28195	-11.0711	3.82e-21	3.2e-20	37.0696
ZDHHC21	-0.465545	3.25733	-11.0667	3.92e-21	3.29e-20	37.0428
GPS2	-0.80391	6.64854	-11.0658	3.94e-21	3.3e-20	37.0373
CTTNBP2NL	-0.808739	5.37309	-11.0576	4.14e-21	3.47e-20	36.9876
RBM47	-0.832308	3.63534	-11.0508	4.32e-21	3.61e-20	36.946
SPHK2	-0.812472	5.22843	-11.044	4.5e-21	3.77e-20	36.9044
EFHD2	-0.949804	7.46254	-11.0407	4.6e-21	3.84e-20	36.8846
DUSP26	-0.478148	2.94782	-11.0386	4.66e-21	3.88e-20	36.8717
HDAC9	-1.64615	5.26507	-11.0349	4.76e-21	3.97e-20	36.8489
OPTN	-0.826254	8.01262	-11.0334	4.81e-21	4e-20	36.8399
YPEL2	-0.914208	7.76547	-11.0293	4.93e-21	4.1e-20	36.815
LRRC28	-0.813074	5.86969	-11.0283	4.96e-21	4.12e-20	36.8088
HIST1H2AC	-1.72737	5.63487	-11.0259	5.03e-21	4.17e-20	36.7947
SOCS2	-1.50356	6.12411	-11.0225	5.14e-21	4.26e-20	36.7738
SNX15	-0.599511	6.99185	-11.0186	5.26e-21	4.36e-20	36.7499
LDLRAP1	-0.883736	6.09204	-11.0166	5.32e-21	4.41e-20	36.7379
WDR37	-0.725263	6.43338	-11.0089	5.58e-21	4.61e-20	36.6912
DNAJB4	-1.10275	4.92999	-11.0035	5.77e-21	4.76e-20	36.6585
NUDT7	-1.02977	5.07622	-11.0014	5.84e-21	4.82e-20	36.6454
PHF7	-0.507883	2.68627	-11.0014	5.84e-21	4.82e-20	36.6453
DCI	-0.749046	9.20383	-10.9765	6.8e-21	5.59e-20	36.494
FAM30A /// KIAA0125	-1.095	3.31481	-10.9558	7.72e-21	6.34e-20	36.3678
MCTP2	-1.06722	6.07254	-10.9549	7.76e-21	6.37e-20	36.3628
RAB18	-0.686171	6.79177	-10.9455	8.22e-21	6.74e-20	36.3055
SPDEF	-1.63665	5.19596	-10.9418	8.41e-21	6.89e-20	36.2831
COL4A3BP	-0.73095	6.20329	-10.9374	8.64e-21	7.07e-20	36.2564
TBCC	-0.763169	5.32587	-10.9325	8.9e-21	7.28e-20	36.2267
ATP5A1	-0.761877	10.7917	-10.932	8.93e-21	7.3e-20	36.2233
ECH1 /// HNRNPL	-0.966554	8.06169	-10.9196	9.63e-21	7.86e-20	36.148
LOC441239	-0.66301	3.39407	-10.9168	9.79e-21	7.99e-20	36.1311
FAM110C	-0.665443	3.30026	-10.9134	1e-20	8.15e-20	36.1101
ZNF436	-0.822441	3.83818	-10.9114	1.01e-20	8.24e-20	36.0981
HAP1	-0.503212	4.98647	-10.9031	1.06e-20	8.66e-20	36.048
PECI	-1.63445	8.36356	-10.8953	1.12e-20	9.07e-20	36.0007
ST6GALNAC6	-1.58842	3.41992	-10.8941	1.12e-20	9.14e-20	35.9931
ZNF726	-1.48486	3.31187	-10.8888	1.16e-20	9.42e-20	35.9608
MED18	-0.847204	4.86388	-10.8874	1.17e-20	9.49e-20	35.9526
C9orf95	-0.970717	6.49613	-10.8728	1.28e-20	1.04e-19	35.8634
LYSMD3	-0.599736	2.59573	-10.8696	1.31e-20	1.06e-19	35.8445
CCR2	-1.06251	4.20133	-10.8667	1.33e-20	1.07e-19	35.8269
GREM2	-1.59587	3.38115	-10.8576	1.41e-20	1.13e-19	35.7711
OTUD7B	-0.59827	3.72567	-10.8585	1.4e-20	1.13e-19	35.7767
ZMIZ1	-0.825039	5.22402	-10.852	1.45e-20	1.17e-19	35.7371
PWWP2B	-0.690107	5.78534	-10.8503	1.47e-20	1.18e-19	35.727
GZMA	-2.0563	6.44596	-10.8461	1.51e-20	1.21e-19	35.7013
OTUD7A	-0.466735	2.87298	-10.8269	1.7e-20	1.36e-19	35.5847
SH3KBP1	-1.10509	8.58446	-10.8254	1.71e-20	1.37e-19	35.5759
STAT4	-1.15532	4.3823	-10.8217	1.75e-20	1.4e-19	35.5536
DNAJB14	-0.731455	7.41177	-10.8155	1.82e-20	1.45e-19	35.5158
ALAS1	-0.811677	7.32603	-10.8065	1.92e-20	1.53e-19	35.4609
MTMR11	-1.54436	7.79469	-10.801	1.99e-20	1.58e-19	35.4277
KCNK5	-1.41874	6.64725	-10.7984	2.02e-20	1.61e-19	35.4118
TXNDC11	-0.753923	6.20826	-10.7981	2.02e-20	1.61e-19	35.41
CCR3	-0.599864	3.06608	-10.7914	2.1e-20	1.68e-19	35.3694
TXN2	-0.654731	8.6458	-10.7848	2.19e-20	1.74e-19	35.3295
C10orf128	-0.510516	2.65062	-10.785	2.19e-20	1.74e-19	35.3307
PLOD2	-1.37945	8.23949	-10.7821	2.23e-20	1.77e-19	35.3132
BMX	-1.25829	3.18003	-10.7819	2.23e-20	1.77e-19	35.3114
ABCB1	-2.27604	6.11366	-10.7786	2.28e-20	1.81e-19	35.2915
DAPK2	-0.964361	4.64214	-10.7768	2.3e-20	1.82e-19	35.2809
ZNF415	-1.53255	4.18397	-10.7757	2.32e-20	1.83e-19	35.2743
SEMA4G	-1.15827	6.00808	-10.7727	2.36e-20	1.87e-19	35.2561
ZNF575	-0.426071	3.09738	-10.7687	2.42e-20	1.91e-19	35.2314
C10orf32	-0.807674	7.24596	-10.7548	2.63e-20	2.08e-19	35.1473
EGLN2	-0.499953	7.12347	-10.7502	2.71e-20	2.14e-19	35.1191
GLRX	-1.27515	8.48643	-10.7465	2.77e-20	2.18e-19	35.0968
MARCKS	-0.939773	8.49746	-10.7447	2.8e-20	2.21e-19	35.086
NDUFA1	-0.510044	11.5218	-10.7413	2.86e-20	2.25e-19	35.0652
CHMP1A	-0.686519	7.70422	-10.7361	2.95e-20	2.32e-19	35.0336
PITPNM1	-0.809186	4.88469	-10.7269	3.12e-20	2.45e-19	34.978
FXYD1	-0.841254	3.30469	-10.7263	3.13e-20	2.46e-19	34.9742
TRIM36	-0.644942	2.77557	-10.7214	3.22e-20	2.53e-19	34.9447
BMP6	-0.978253	3.30657	-10.7188	3.28e-20	2.57e-19	34.9291
C10orf57	-0.8079	7.15279	-10.7168	3.32e-20	2.6e-19	34.9169
TMEM135	-0.861706	6.89003	-10.7148	3.36e-20	2.63e-19	34.9048
SNX13	-0.827394	8.25465	-10.7117	3.42e-20	2.68e-19	34.8861
SYF2	-0.644272	8.34706	-10.7069	3.52e-20	2.75e-19	34.8569
AK1	-1.0641	4.97565	-10.7008	3.66e-20	2.86e-19	34.8199
MUT	-0.762697	7.90959	-10.6989	3.7e-20	2.89e-19	34.8082
PCDH20	-2.10041	4.36298	-10.6976	3.73e-20	2.91e-19	34.8003
CHMP2A	-0.7063	8.48934	-10.6973	3.74e-20	2.91e-19	34.7984
CD163L1	-1.31185	3.83086	-10.6968	3.75e-20	2.92e-19	34.7952
CHRNA4	-0.403503	3.30986	-10.6919	3.86e-20	3.01e-19	34.7658
NDUFA5	-0.830266	7.67179	-10.6878	3.96e-20	3.08e-19	34.7408
SSTR1	-1.83642	5.49358	-10.6862	4e-20	3.11e-19	34.7309
LACTB	-0.671561	7.32251	-10.683	4.08e-20	3.17e-19	34.7116
TMPRSS2	-1.37363	9.42944	-10.679	4.17e-20	3.24e-19	34.6877
ACAP2	-0.566133	7.07775	-10.6784	4.19e-20	3.25e-19	34.684
PPTC7	-0.643389	6.90681	-10.6779	4.2e-20	3.26e-19	34.6806
ACSM3	-1.81954	7.26646	-10.6773	4.22e-20	3.27e-19	34.677
RAB37	-0.73951	4.56731	-10.6747	4.29e-20	3.32e-19	34.6617
KRT14	-0.565089	2.55723	-10.6736	4.31e-20	3.34e-19	34.6548
PDK2	-0.616359	3.17203	-10.671	4.38e-20	3.39e-19	34.6391
SMAP1	-0.824	6.94398	-10.669	4.44e-20	3.43e-19	34.6268
FAM22A /// FAM22B /// FAM22D /// FAM22E	-0.605089	3.15272	-10.6509	4.95e-20	3.81e-19	34.5172
KIAA1239	-1.27659	2.67534	-10.6455	5.12e-20	3.94e-19	34.4844
BCL10	-1.07294	5.70192	-10.6407	5.27e-20	4.06e-19	34.4553
MFSD4	-2.1757	6.32972	-10.6343	5.48e-20	4.21e-19	34.4167
NEDD4L	-1.16777	6.46225	-10.6315	5.58e-20	4.28e-19	34.3994
DENND5B	-1.31448	5.85033	-10.6298	5.63e-20	4.32e-19	34.3892
FAM8A1	-0.826492	8.30507	-10.6272	5.72e-20	4.39e-19	34.3737
SSTR2	-0.61292	2.65058	-10.625	5.8e-20	4.44e-19	34.3605
G3BP2	-0.741425	7.18449	-10.6144	6.19e-20	4.74e-19	34.296
GSTZ1	-1.33124	4.52709	-10.6137	6.21e-20	4.75e-19	34.2917
TACO1	-0.641275	6.57385	-10.61	6.35e-20	4.86e-19	34.2695
C10orf99	-2.68906	9.77767	-10.6092	6.38e-20	4.88e-19	34.2648
TMEM87B	-0.61037	6.28418	-10.6088	6.4e-20	4.89e-19	34.2622
ENHO	-0.496409	3.20153	-10.6082	6.42e-20	4.9e-19	34.2586
RAB14	-0.658738	6.97948	-10.6027	6.65e-20	5.06e-19	34.225
BLVRB	-0.813274	8.2981	-10.6013	6.7e-20	5.1e-19	34.2166
ARHGEF16	-0.907826	6.49531	-10.595	6.96e-20	5.29e-19	34.1785
SLC26A3	-4.52654	10.2886	-10.5937	7.02e-20	5.33e-19	34.1708
FBXO32	-1.5219	5.99404	-10.5886	7.24e-20	5.49e-19	34.1398
COX8A	-0.706446	10.7553	-10.5773	7.75e-20	5.87e-19	34.0716
CTH	-1.08756	5.66785	-10.5651	8.35e-20	6.32e-19	33.9973
CLEC3B	-1.58793	5.26902	-10.5604	8.59e-20	6.49e-19	33.9693
FAM177A1	-0.834436	8.70576	-10.5597	8.63e-20	6.51e-19	33.9649
CLEC9A	-0.694413	2.69337	-10.5589	8.67e-20	6.54e-19	33.9598
TMEM45B	-1.51811	9.60934	-10.5558	8.84e-20	6.66e-19	33.9412
PTK6	-1.17516	5.33576	-10.5533	8.97e-20	6.76e-19	33.9259
HYI	-0.888405	5.72765	-10.5529	8.99e-20	6.77e-19	33.9238
UQCRQ	-0.448158	12.1192	-10.5504	9.13e-20	6.87e-19	33.9085
IFI27L1	-1.11511	6.50157	-10.5467	9.34e-20	7.02e-19	33.8859
SLC5A10	-0.448084	3.41287	-10.5377	9.87e-20	7.4e-19	33.8315
USP30	-0.743733	7.22008	-10.5374	9.88e-20	7.41e-19	33.8299
GK	-1.17733	7.61981	-10.5366	9.93e-20	7.44e-19	33.8251
TMEM63B	-0.717929	4.75138	-10.5347	1.01e-19	7.52e-19	33.8133
PELI2	-1.37316	5.47788	-10.5289	1.04e-19	7.78e-19	33.7786
GSTA1	-2.02851	4.3446	-10.5241	1.07e-19	8e-19	33.7497
CCDC112	-0.80511	6.93586	-10.5202	1.1e-19	8.19e-19	33.726
CASZ1	-0.542542	4.68652	-10.5149	1.13e-19	8.44e-19	33.694
GPD2	-0.55943	7.92401	-10.5144	1.14e-19	8.47e-19	33.6906
CTSG	-1.12547	3.4175	-10.5139	1.14e-19	8.49e-19	33.6877
YIF1B	-0.475838	3.24961	-10.5124	1.15e-19	8.56e-19	33.6785
ROGDI	-0.714904	5.39929	-10.4994	1.25e-19	9.24e-19	33.6
MYO1E	-0.845514	4.94991	-10.4916	1.31e-19	9.68e-19	33.5526
GPRIN2	-0.870509	3.63824	-10.4912	1.31e-19	9.7e-19	33.5502
GLOD4	-0.689768	6.97006	-10.4882	1.33e-19	9.87e-19	33.5324
LRP10	-0.875935	8.08561	-10.4694	1.49e-19	1.1e-18	33.4184
TOMM40L	-0.820728	4.23204	-10.4693	1.5e-19	1.1e-18	33.4179
SNORA47	-0.48582	2.41931	-10.4687	1.5e-19	1.11e-18	33.4141
FAM46C	-1.86036	5.51495	-10.4648	1.54e-19	1.13e-18	33.3909
RAB5C	-0.519997	7.88087	-10.4536	1.64e-19	1.21e-18	33.3232
MYOM1	-0.633429	4.06326	-10.4525	1.66e-19	1.22e-18	33.3166
SH3GLB1	-0.843153	7.67809	-10.4467	1.71e-19	1.26e-18	33.2816
CAP1	-0.525195	10.1342	-10.4435	1.75e-19	1.28e-18	33.262
ZNF518A	-0.817017	6.08299	-10.4338	1.85e-19	1.36e-18	33.2034
SLC20A2	-0.990658	7.46406	-10.4326	1.87e-19	1.37e-18	33.196
RASD2	-0.706402	3.5966	-10.4308	1.89e-19	1.39e-18	33.1851
RNF112	-0.469272	2.808	-10.4286	1.91e-19	1.4e-18	33.1719
TNIK	-1.06966	4.19123	-10.4259	1.95e-19	1.43e-18	33.1555
ACOT13	-1.11389	8.69512	-10.4246	1.96e-19	1.44e-18	33.1477
ITGB7	-1.20348	4.29658	-10.4186	2.03e-19	1.49e-18	33.1117
DNAJB14 /// LOC646358	-0.827536	7.35865	-10.3982	2.3e-19	1.68e-18	32.9885
NT5C3	-0.757721	10.3692	-10.3953	2.34e-19	1.71e-18	32.971
GNG2	-1.33021	7.28491	-10.3936	2.37e-19	1.73e-18	32.9609
AK3	-0.644125	10.2434	-10.3707	2.72e-19	1.98e-18	32.8224
C19orf21	-1.12985	9.24653	-10.3616	2.88e-19	2.09e-18	32.7673
KDM4A	-0.563322	5.53989	-10.3508	3.07e-19	2.23e-18	32.702
UEVLD	-0.597686	5.84326	-10.3472	3.14e-19	2.27e-18	32.6807
KLK1	-2.54197	8.83647	-10.3429	3.22e-19	2.33e-18	32.6544
SNAP29	-0.823342	4.94346	-10.3403	3.27e-19	2.37e-18	32.6391
AKR1C2	-2.19277	5.93011	-10.3309	3.46e-19	2.5e-18	32.582
IRF2	-0.489626	8.63192	-10.3307	3.47e-19	2.5e-18	32.5807
NEURL	-0.82773	3.19054	-10.3278	3.53e-19	2.55e-18	32.5633
TXNDC17	-0.780439	4.98777	-10.3236	3.62e-19	2.61e-18	32.5384
CCL23	-1.03811	3.27078	-10.3125	3.87e-19	2.79e-18	32.4713
RALB	-0.629341	5.26488	-10.3105	3.92e-19	2.82e-18	32.4593
ALDH3A2	-1.11877	7.59669	-10.3097	3.94e-19	2.84e-18	32.4543
GSTA2	-0.657328	2.41706	-10.3077	3.99e-19	2.87e-18	32.4425
C9orf123	-0.732519	3.36192	-10.3059	4.03e-19	2.9e-18	32.4313
RAB1B	-0.503011	6.43309	-10.3058	4.03e-19	2.9e-18	32.4309
FAM53B	-0.647682	6.14828	-10.3041	4.07e-19	2.93e-18	32.4208
OAS1	-1.36088	7.3058	-10.302	4.13e-19	2.96e-18	32.4079
RXRA	-0.785635	4.34534	-10.2928	4.36e-19	3.13e-18	32.3525
CRYL1	-1.26998	8.91918	-10.2903	4.43e-19	3.18e-18	32.3371
GSTM1 /// GSTM4	-1.18373	5.68588	-10.2848	4.58e-19	3.28e-18	32.3042
ACTR10	-0.57301	8.56718	-10.2831	4.63e-19	3.31e-18	32.294
LOC100129503	-0.418652	3.18444	-10.2727	4.93e-19	3.52e-18	32.2313
TOX4	-0.558063	6.04286	-10.2614	5.28e-19	3.76e-18	32.1631
SLC31A2	-1.14095	5.74263	-10.2422	5.93e-19	4.22e-18	32.0475
TP53INP1	-1.25556	7.5767	-10.2396	6.02e-19	4.28e-18	32.032
PLSCR4	-0.47737	2.7299	-10.2378	6.09e-19	4.33e-18	32.0207
RNF14	-0.664603	7.45468	-10.2343	6.22e-19	4.42e-18	31.9998
CD48	-1.90717	5.98492	-10.2319	6.31e-19	4.48e-18	31.9852
SNX30	-0.739425	7.58311	-10.2097	7.22e-19	5.1e-18	31.8518
PRSS3	-1.35503	9.35256	-10.2083	7.28e-19	5.14e-18	31.8435
TET2	-0.795841	6.06483	-10.2046	7.44e-19	5.25e-18	31.8213
TNFRSF1A	-0.77283	4.95658	-10.1815	8.56e-19	6.02e-18	31.6817
INPP5J	-1.30186	6.1608	-10.17	9.18e-19	6.45e-18	31.6126
CYP2C9	-1.00464	3.20794	-10.1662	9.39e-19	6.59e-18	31.59
C17orf97	-1.64746	5.30967	-10.1629	9.58e-19	6.72e-18	31.5698
FRAT2	-0.754712	6.09832	-10.16	9.75e-19	6.83e-18	31.5524
C1orf151	-0.437233	3.87284	-10.1601	9.74e-19	6.83e-18	31.5532
TCF21	-1.11222	4.40234	-10.1554	1e-18	7.02e-18	31.5248
MT1X	-1.60242	7.0853	-10.134	1.14e-18	7.97e-18	31.3964
RHOU	-1.13846	4.83113	-10.1205	1.24e-18	8.63e-18	31.315
MUL1	-0.420935	5.47625	-10.114	1.29e-18	8.97e-18	31.276
RSPO2	-0.642926	2.92416	-10.1097	1.32e-18	9.2e-18	31.2503
KLRC1 /// KLRC2	-1.77978	4.25954	-10.1089	1.33e-18	9.24e-18	31.2453
KCNG1	-0.51436	2.43186	-10.105	1.36e-18	9.45e-18	31.2219
C1orf21	-1.24357	4.95052	-10.1013	1.39e-18	9.65e-18	31.1999
CCL5	-1.63846	6.24318	-10.0967	1.43e-18	9.91e-18	31.1717
IGSF3	-0.752638	3.58739	-10.0963	1.43e-18	9.93e-18	31.1692
BCKDHB	-0.805292	9.34945	-10.0906	1.48e-18	1.03e-17	31.1353
TMEM53	-0.544661	4.42803	-10.0909	1.48e-18	1.03e-17	31.1368
RNLS	-1.16403	6.44219	-10.0884	1.5e-18	1.04e-17	31.1222
PPARA	-0.722938	6.66541	-10.0893	1.5e-18	1.04e-17	31.1272
SAMD9	-1.53525	7.42108	-10.0847	1.54e-18	1.06e-17	31.0999
ZNF429	-0.959231	5.62978	-10.0819	1.56e-18	1.08e-17	31.0831
MYL12A	-0.746051	11.039	-10.0795	1.59e-18	1.1e-17	31.0687
SPAG7	-0.726367	7.01136	-10.0732	1.65e-18	1.14e-17	31.0306
ELOVL1	-0.636531	7.67803	-10.068	1.7e-18	1.17e-17	30.9995
SBDS	-0.618465	9.65665	-10.0673	1.71e-18	1.18e-17	30.9952
MOSC2	-1.17059	7.59452	-10.0655	1.73e-18	1.19e-17	30.9846
CCDC88C	-0.895459	6.32881	-10.0577	1.81e-18	1.24e-17	30.9378
ISG20	-1.49335	7.32574	-10.0573	1.81e-18	1.25e-17	30.9352
MAX	-0.596412	4.42743	-10.055	1.84e-18	1.26e-17	30.9215
TPD52	-1.17049	8.33518	-10.0542	1.85e-18	1.27e-17	30.9168
IDH1	-0.72824	8.46834	-10.0544	1.85e-18	1.27e-17	30.9178
MOCS1	-0.495747	2.67204	-10.0444	1.96e-18	1.34e-17	30.8576
FAM82B	-0.669016	6.99131	-10.0438	1.97e-18	1.35e-17	30.8542
SCUBE1	-0.583137	4.40504	-10.0439	1.97e-18	1.35e-17	30.8547
RHOG	-0.527489	7.77686	-10.0359	2.06e-18	1.41e-17	30.807
IGH@ /// IGHA1 /// IGHA2 /// LOC100126583	-3.71572	8.89539	-10.0341	2.09e-18	1.43e-17	30.796
SEC23A	-0.707135	9.10962	-10.0326	2.1e-18	1.44e-17	30.7871
SYP	-0.628115	4.58415	-10.026	2.19e-18	1.49e-17	30.7474
NAT8B	-0.963008	3.68848	-10.0242	2.22e-18	1.51e-17	30.7363
FXYD3	-1.52842	11.4829	-10.0217	2.25e-18	1.53e-17	30.7215
ZNF823	-0.623547	6.00334	-10.0158	2.33e-18	1.59e-17	30.6861
GPR128	-2.3472	5.18511	-10.014	2.36e-18	1.6e-17	30.6753
ALDH6A1	-0.999084	6.89861	-10.0142	2.35e-18	1.6e-17	30.6764
RER1	-0.481576	4.29777	-10.0119	2.39e-18	1.62e-17	30.6627
CHL1	-1.77785	4.17137	-10.0105	2.41e-18	1.63e-17	30.6541
PRR15L	-1.11978	8.92247	-10.0078	2.45e-18	1.66e-17	30.6379
HERPUD1	-0.718066	9.00939	-10	2.56e-18	1.74e-17	30.5915
C2orf79	-0.629584	9.67983	-9.9966	2.62e-18	1.77e-17	30.571
SMAD4	-0.596783	5.45155	-9.99547	2.63e-18	1.78e-17	30.5642
LRRN3	-1.1164	3.22033	-9.99341	2.67e-18	1.8e-17	30.5518
SIRT5	-0.684897	4.69683	-9.98506	2.8e-18	1.89e-17	30.5017
MYPN	-0.631549	2.6133	-9.97418	2.99e-18	2.02e-17	30.4365
ZDHHC12	-0.594679	6.82102	-9.96656	3.14e-18	2.11e-17	30.3909
RAB11A	-0.582871	9.12375	-9.96025	3.26e-18	2.19e-17	30.353
ESRRA	-0.671373	5.34428	-9.95947	3.27e-18	2.2e-17	30.3484
C11orf52	-0.985052	5.3566	-9.9572	3.32e-18	2.23e-17	30.3347
NDUFS1	-0.910008	7.43551	-9.95207	3.42e-18	2.3e-17	30.304
GULP1	-1.47996	5.3726	-9.95045	3.46e-18	2.32e-17	30.2943
CDA	-2.1732	5.71763	-9.94738	3.52e-18	2.36e-17	30.2759
FRMD3	-1.15988	3.5174	-9.94723	3.52e-18	2.36e-17	30.275
CHGB	-0.458701	2.70024	-9.94556	3.56e-18	2.38e-17	30.265
WDR20	-0.589947	5.94197	-9.93012	3.91e-18	2.61e-17	30.1725
PTGER2	-1.65429	5.33866	-9.92544	4.02e-18	2.68e-17	30.1445
RAB42	-1.09781	4.23542	-9.92164	4.11e-18	2.74e-17	30.1217
NCRNA00205	-0.416577	2.75484	-9.90838	4.45e-18	2.96e-17	30.0423
CLINT1	-0.628364	8.74155	-9.90275	4.61e-18	3.06e-17	30.0086
PPP2R5A	-0.791602	7.45921	-9.89818	4.73e-18	3.14e-17	29.9812
TMED5	-0.776902	4.83405	-9.89025	4.97e-18	3.29e-17	29.9338
ATPIF1	-0.536538	11.1173	-9.88319	5.18e-18	3.43e-17	29.8915
PRRG4	-0.693078	4.97177	-9.88021	5.27e-18	3.49e-17	29.8737
C12orf26	-0.779507	4.16808	-9.87949	5.3e-18	3.51e-17	29.8693
SLC27A2	-1.35383	8.13981	-9.87589	5.41e-18	3.58e-17	29.8478
KLRC1	-1.48845	4.32215	-9.87481	5.45e-18	3.6e-17	29.8414
HBP1	-0.663371	8.63865	-9.87191	5.55e-18	3.66e-17	29.824
SLC25A16	-0.686935	5.04552	-9.86333	5.84e-18	3.85e-17	29.7727
MAVS	-0.913743	6.91109	-9.85688	6.07e-18	4e-17	29.7341
ASCC2	-0.596565	5.62375	-9.85243	6.23e-18	4.11e-17	29.7075
MED9	-0.467182	3.05745	-9.85149	6.27e-18	4.13e-17	29.7019
HADHA	-0.703749	9.12356	-9.84834	6.39e-18	4.2e-17	29.683
TMC4	-1.24586	8.55646	-9.84697	6.44e-18	4.24e-17	29.6748
UBE2D3	-0.526676	9.31046	-9.84673	6.45e-18	4.24e-17	29.6734
GPR34	-1.00916	3.08057	-9.84139	6.66e-18	4.38e-17	29.6415
PPM1A	-0.725365	7.66458	-9.84013	6.71e-18	4.41e-17	29.6339
TMEM8A	-0.915003	7.53432	-9.83312	7e-18	4.58e-17	29.592
LRRC26	-1.10432	4.32352	-9.83195	7.05e-18	4.62e-17	29.5851
SELT	-0.475869	9.61402	-9.82851	7.2e-18	4.71e-17	29.5644
ATP9B	-0.751256	3.50824	-9.82462	7.37e-18	4.81e-17	29.5412
LOC100289420 /// TBC1D22A	-0.683265	4.67037	-9.82129	7.52e-18	4.91e-17	29.5213
CDCP1	-0.749817	6.51213	-9.82042	7.56e-18	4.93e-17	29.5161
TAOK3	-0.633997	6.47698	-9.81772	7.68e-18	5.01e-17	29.4999
ACVR1C	-1.48818	3.97067	-9.81588	7.77e-18	5.06e-17	29.489
CTNS	-0.652634	6.23403	-9.81175	7.96e-18	5.18e-17	29.4643
PPP1R11	-0.550049	8.9538	-9.80755	8.17e-18	5.31e-17	29.4392
RSPH3	-0.824227	3.86499	-9.80676	8.21e-18	5.33e-17	29.4345
ANKRD43	-0.536952	3.12364	-9.79423	8.85e-18	5.73e-17	29.3596
KLRD1	-0.441192	3.15777	-9.79382	8.87e-18	5.75e-17	29.3572
PPP1R14C	-1.26243	4.50478	-9.79237	8.95e-18	5.8e-17	29.3485
RAB7A	-0.475219	8.52433	-9.78682	9.25e-18	5.98e-17	29.3154
TBC1D12	-0.739327	6.10602	-9.78436	9.39e-18	6.06e-17	29.3007
EAF2	-0.880881	5.73464	-9.78329	9.45e-18	6.1e-17	29.2943
AMT	-1.05935	4.46727	-9.78207	9.52e-18	6.15e-17	29.287
MST1P9	-1.3225	3.07518	-9.77924	9.68e-18	6.24e-17	29.2701
SLC25A44	-0.592986	4.99092	-9.77878	9.71e-18	6.26e-17	29.2674
TMED6	-1.89749	4.49314	-9.77636	9.85e-18	6.35e-17	29.2529
GPR125	-0.794024	7.69303	-9.76306	1.07e-17	6.86e-17	29.1735
CHST5	-1.30275	3.78008	-9.75931	1.09e-17	7.01e-17	29.1511
SPR	-0.615215	7.47735	-9.75664	1.11e-17	7.12e-17	29.1352
SEPP1	-1.59493	10.9124	-9.75476	1.12e-17	7.19e-17	29.124
GALM	-0.916199	5.94304	-9.75475	1.12e-17	7.19e-17	29.1239
FAHD1	-0.767081	9.2376	-9.74984	1.16e-17	7.4e-17	29.0946
IGH@ /// IGHA2 /// LOC100126583	-3.6099	9.47516	-9.74321	1.2e-17	7.7e-17	29.055
TREH	-0.653918	2.54506	-9.74234	1.21e-17	7.73e-17	29.0498
TIE1	-0.430667	4.20403	-9.73653	1.25e-17	8e-17	29.0152
HSPB3	-1.68488	3.28599	-9.73632	1.25e-17	8.01e-17	29.0139
GPR108	-0.639357	6.41485	-9.73081	1.29e-17	8.27e-17	28.9811
BRP44	-0.87746	9.18637	-9.72976	1.3e-17	8.32e-17	28.9748
WIPF2	-0.660924	7.55893	-9.71772	1.4e-17	8.93e-17	28.903
HINT2	-0.583754	7.98617	-9.71638	1.41e-17	9e-17	28.895
ISCA2	-0.584011	8.14832	-9.71594	1.42e-17	9.02e-17	28.8924
BBS12	-0.757386	4.3578	-9.70452	1.52e-17	9.65e-17	28.8243
C7orf10	-0.425462	3.15967	-9.70428	1.52e-17	9.66e-17	28.8229
FAM114A1	-0.464928	3.5707	-9.70272	1.53e-17	9.74e-17	28.8136
KIF1C	-0.642666	6.4413	-9.69862	1.57e-17	9.98e-17	28.7891
BDKRB2	-1.08427	3.47494	-9.69268	1.63e-17	1.03e-16	28.7537
S100A14	-1.61746	9.66621	-9.68773	1.68e-17	1.06e-16	28.7242
NUDT16	-0.62563	5.94276	-9.68677	1.69e-17	1.07e-16	28.7185
ZNF688	-0.613909	5.95563	-9.67633	1.8e-17	1.13e-16	28.6563
SRP14	-0.468467	10.9659	-9.6768	1.79e-17	1.13e-16	28.6591
RAB30	-0.990241	4.78118	-9.67478	1.81e-17	1.14e-16	28.6471
ASXL3	-0.422408	2.48171	-9.67481	1.81e-17	1.14e-16	28.6473
ZDHHC7	-0.636501	6.19913	-9.67413	1.82e-17	1.15e-16	28.6432
EXPH5	-1.02617	4.99776	-9.66768	1.89e-17	1.19e-16	28.6048
TRIP4	-0.447468	6.42517	-9.66553	1.92e-17	1.2e-16	28.592
ZNF91	-0.801243	5.27062	-9.66467	1.93e-17	1.21e-16	28.5868
DBI	-0.620228	10.1536	-9.65924	1.99e-17	1.25e-16	28.5545
MTRF1L	-0.469236	7.07478	-9.65804	2e-17	1.26e-16	28.5474
EPS8	-0.599525	9.41439	-9.65706	2.02e-17	1.27e-16	28.5415
ZNF304	-0.907087	3.85012	-9.65472	2.04e-17	1.28e-16	28.5276
DCTN2	-0.554917	8.05846	-9.64616	2.15e-17	1.35e-16	28.4766
C20orf112	-0.865166	7.37675	-9.64508	2.16e-17	1.36e-16	28.4702
MEF2C	-1.35983	5.88885	-9.64362	2.18e-17	1.37e-16	28.4615
AHNAK	-1.27438	4.94075	-9.64318	2.19e-17	1.37e-16	28.4589
GABARAP	-0.592905	10.8426	-9.63673	2.28e-17	1.42e-16	28.4205
EPB41L4A	-1.7424	5.20432	-9.62729	2.41e-17	1.5e-16	28.3643
SLC6A8	-1.68968	6.90066	-9.62702	2.41e-17	1.51e-16	28.3627
CRAT	-1.37752	7.1	-9.61682	2.56e-17	1.6e-16	28.302
ACACB	-0.923493	4.37851	-9.61532	2.59e-17	1.61e-16	28.2931
CPNE2	-0.905605	7.25381	-9.61559	2.58e-17	1.61e-16	28.2947
SGPP1	-0.935133	7.58679	-9.61275	2.63e-17	1.64e-16	28.2778
COX10	-0.604906	5.68463	-9.60757	2.71e-17	1.69e-16	28.247
HINT1	-0.416809	11.2191	-9.59966	2.84e-17	1.77e-16	28.2
FAM46A	-0.939973	5.78237	-9.59837	2.86e-17	1.78e-16	28.1923
PRSS12	-0.549394	3.19709	-9.59694	2.89e-17	1.8e-16	28.1838
U2AF1L4	-0.484881	4.88762	-9.58758	3.05e-17	1.9e-16	28.1281
P2RX1	-0.455774	3.00809	-9.58619	3.08e-17	1.91e-16	28.1199
OSTF1	-0.574457	8.58259	-9.58541	3.09e-17	1.92e-16	28.1153
FBXL3	-0.664382	9.55218	-9.5843	3.11e-17	1.93e-16	28.1087
TNFRSF14	-0.601726	6.61803	-9.58238	3.15e-17	1.96e-16	28.0972
KCNJ2	-1.22297	7.17676	-9.57747	3.24e-17	2.01e-16	28.068
RNF19B	-0.821135	5.19149	-9.57163	3.36e-17	2.08e-16	28.0334
NR3C1	-1.30616	4.56801	-9.56129	3.57e-17	2.21e-16	27.9719
TTC19	-0.7392	8.63415	-9.56077	3.59e-17	2.22e-16	27.9688
CERK	-0.941631	5.12244	-9.55052	3.81e-17	2.35e-16	27.9079
TCTA	-0.81047	6.60128	-9.54869	3.85e-17	2.38e-16	27.897
PKP2	-1.16591	7.5355	-9.54225	4.01e-17	2.46e-16	27.8588
GPR82	-0.446302	2.48535	-9.53556	4.17e-17	2.56e-16	27.8191
AGL	-0.810197	8.07262	-9.53232	4.25e-17	2.61e-16	27.7999
LPIN2	-0.720333	6.08481	-9.5298	4.31e-17	2.65e-16	27.7849
CDKN2B	-0.41571	2.43127	-9.52945	4.32e-17	2.65e-16	27.7828
IL15	-1.0439	6.12734	-9.52907	4.33e-17	2.66e-16	27.7806
ZNF341	-0.504975	4.16652	-9.52009	4.57e-17	2.8e-16	27.7273
NBL1	-0.88001	9.33793	-9.51765	4.64e-17	2.84e-16	27.7128
SERTAD4	-1.22596	4.42245	-9.51701	4.66e-17	2.85e-16	27.709
FAM83B	-1.04019	4.25404	-9.51124	4.82e-17	2.95e-16	27.6747
CYP4A11 /// CYP4A22	-0.463222	5.46341	-9.50549	4.99e-17	3.05e-16	27.6406
SLC22A18	-1.23951	8.20335	-9.49884	5.19e-17	3.17e-16	27.6012
MPP7	-1.20387	8.32876	-9.49773	5.23e-17	3.19e-16	27.5946
ADH5	-0.622639	7.97363	-9.46878	6.21e-17	3.77e-16	27.4229
TTLL6	-0.428931	2.88885	-9.46621	6.31e-17	3.82e-16	27.4077
CYFIP1	-0.55735	8.9417	-9.46314	6.42e-17	3.89e-16	27.3895
ST14	-0.609172	9.76067	-9.46088	6.51e-17	3.94e-16	27.3761
NAGS	-0.783935	3.12394	-9.45797	6.63e-17	4.01e-16	27.3589
STX3	-1.09608	6.88796	-9.44818	7.02e-17	4.24e-16	27.3009
DTWD2	-0.419974	2.49429	-9.4479	7.04e-17	4.25e-16	27.2992
IGL@	-2.28776	6.11771	-9.43911	7.41e-17	4.47e-16	27.2471
MKNK1	-0.535996	5.45124	-9.43307	7.69e-17	4.63e-16	27.2114
IGK@ /// IGKC /// IGKV3-20 /// LOC100291682	-1.81955	4.97222	-9.43271	7.7e-17	4.64e-16	27.2093
ELOVL6	-1.28976	6.49726	-9.43209	7.73e-17	4.65e-16	27.2056
MAP2K2	-0.516519	7.51864	-9.43158	7.75e-17	4.67e-16	27.2026
KLHL34	-0.495795	2.62009	-9.42935	7.86e-17	4.73e-16	27.1894
MAP3K13	-0.786334	4.84153	-9.42095	8.26e-17	4.96e-16	27.1396
ALG14	-0.62883	7.59321	-9.41735	8.44e-17	5.07e-16	27.1183
PCK2	-0.874631	7.96772	-9.40587	9.04e-17	5.41e-16	27.0504
CIDEC	-0.908538	2.93921	-9.40479	9.1e-17	5.45e-16	27.044
NR1H3	-0.84058	4.9187	-9.40343	9.17e-17	5.49e-16	27.0359
NOL12 /// TRIOBP	-0.618656	7.65203	-9.40295	9.2e-17	5.5e-16	27.0331
TCN2	-0.879581	4.16859	-9.40241	9.23e-17	5.52e-16	27.0299
SURF1	-0.603363	9.1374	-9.40152	9.28e-17	5.54e-16	27.0246
PGPEP1	-0.574551	2.90589	-9.401	9.3e-17	5.56e-16	27.0216
C9orf45	-0.527464	3.08294	-9.39388	9.71e-17	5.79e-16	26.9795
C9orf125	-1.45757	5.93886	-9.39014	9.93e-17	5.92e-16	26.9573
KLK15	-0.535415	2.76745	-9.38937	9.97e-17	5.94e-16	26.9528
SUOX	-0.695479	6.24565	-9.38381	1.03e-16	6.13e-16	26.9199
MTMR3	-0.40803	2.72466	-9.37914	1.06e-16	6.3e-16	26.8922
CTSS	-0.857044	9.35108	-9.37774	1.07e-16	6.35e-16	26.884
IGHA1	-3.39989	9.55969	-9.3757	1.08e-16	6.42e-16	26.8719
CD52	-1.93767	6.16734	-9.37367	1.09e-16	6.49e-16	26.8599
HIST1H4J /// HIST1H4K	-0.937951	7.40617	-9.37132	1.11e-16	6.58e-16	26.846
CTSD	-0.868969	8.05823	-9.36058	1.18e-16	7e-16	26.7825
CTNNA1	-0.544487	7.56465	-9.35671	1.21e-16	7.15e-16	26.7597
TMEM127	-0.530895	6.20016	-9.34966	1.26e-16	7.45e-16	26.718
RRAS2	-1.70258	6.32475	-9.34869	1.27e-16	7.49e-16	26.7123
PLCG2	-1.14649	5.11302	-9.34859	1.27e-16	7.5e-16	26.7117
CAPNS1	-0.585141	9.38012	-9.34134	1.33e-16	7.82e-16	26.6689
COQ10B	-0.547416	7.00207	-9.3409	1.33e-16	7.84e-16	26.6663
CCDC47	-0.685182	9.22989	-9.33676	1.36e-16	8.03e-16	26.6418
PIGB	-0.589214	5.79496	-9.32585	1.46e-16	8.56e-16	26.5774
GAK	-0.599063	6.71522	-9.32501	1.46e-16	8.6e-16	26.5724
PFKL	-0.606977	5.90979	-9.32439	1.47e-16	8.62e-16	26.5688
NT5C	-0.537016	7.7797	-9.32142	1.49e-16	8.77e-16	26.5512
UGT2B10	-0.61506	2.89177	-9.31729	1.53e-16	8.98e-16	26.5269
KLF9	-1.26712	7.80005	-9.31692	1.53e-16	9e-16	26.5247
NADK	-0.702208	4.65588	-9.31588	1.54e-16	9.05e-16	26.5185
CTBS	-0.688932	5.65447	-9.30074	1.69e-16	9.88e-16	26.4292
DUSP21	-0.773999	3.06785	-9.30018	1.69e-16	9.91e-16	26.4259
IL28RA	-1.04444	6.22172	-9.29926	1.7e-16	9.96e-16	26.4204
CPA3	-2.14199	6.27097	-9.29606	1.74e-16	1.01e-15	26.4016
LSMD1	-0.686424	9.26334	-9.2919	1.78e-16	1.04e-15	26.377
TRPV1	-0.559682	2.92117	-9.285	1.85e-16	1.08e-15	26.3363
GBA	-0.674248	6.62853	-9.28297	1.88e-16	1.09e-15	26.3243
SORBS3	-1.01611	6.676	-9.27174	2.01e-16	1.17e-15	26.2581
AKR1C1 /// AKR1C2	-2.10218	5.52104	-9.26548	2.08e-16	1.21e-15	26.2212
FAM101A	-1.46405	7.14881	-9.26386	2.1e-16	1.22e-15	26.2117
CREB3L3	-0.919292	3.02232	-9.26357	2.11e-16	1.22e-15	26.21
ATPAF2	-0.522862	4.42939	-9.25872	2.17e-16	1.26e-15	26.1814
VTI1B	-0.623798	8.87442	-9.25317	2.24e-16	1.3e-15	26.1487
SHROOM3	-1.09156	6.83405	-9.25224	2.25e-16	1.31e-15	26.1432
VAV3	-0.876892	3.72822	-9.25234	2.25e-16	1.31e-15	26.1438
ZBTB7A	-0.470542	3.92795	-9.25043	2.28e-16	1.32e-15	26.1325
GPR137	-0.418648	5.54407	-9.24611	2.34e-16	1.35e-15	26.1071
FOLR2	-1.07372	4.75103	-9.2399	2.42e-16	1.4e-15	26.0705
TMEM184A	-1.03444	4.20164	-9.22782	2.6e-16	1.5e-15	25.9993
SH3BGRL3	-0.756704	9.97188	-9.22483	2.65e-16	1.53e-15	25.9817
MICAL2	-0.478249	3.76187	-9.22525	2.64e-16	1.53e-15	25.9842
FAM195A	-0.678911	8.10198	-9.22088	2.71e-16	1.56e-15	25.9585
MFSD9	-0.579032	5.28052	-9.21826	2.76e-16	1.59e-15	25.943
ZFP91 /// ZFP91-CNTF	-0.49774	7.53374	-9.20757	2.94e-16	1.69e-15	25.8801
TCF7L2	-0.724176	7.88835	-9.19996	3.07e-16	1.76e-15	25.8354
TRIM58	-0.826428	4.00894	-9.19901	3.09e-16	1.77e-15	25.8298
MYL5	-0.799725	4.58247	-9.19545	3.16e-16	1.81e-15	25.8089
ABCB11	-0.419586	2.39344	-9.19319	3.2e-16	1.83e-15	25.7956
BTBD9	-0.534775	2.755	-9.19282	3.2e-16	1.84e-15	25.7934
FOXN3	-0.748248	5.51869	-9.19157	3.23e-16	1.85e-15	25.786
LY96	-1.63928	6.27973	-9.1903	3.25e-16	1.86e-15	25.7786
ATAD1	-0.800465	5.48648	-9.18637	3.33e-16	1.91e-15	25.7554
FCGBP	-3.90111	9.42071	-9.18428	3.37e-16	1.93e-15	25.7431
YBX2	-0.955604	5.7453	-9.17925	3.47e-16	1.99e-15	25.7136
PTPN9	-0.417686	5.49074	-9.17346	3.59e-16	2.05e-15	25.6796
NOSTRIN	-1.05169	6.35611	-9.17218	3.62e-16	2.07e-15	25.672
PROSC	-0.975341	6.76126	-9.16994	3.67e-16	2.09e-15	25.6588
C6orf52	-0.771465	3.21064	-9.16108	3.87e-16	2.2e-15	25.6068
BCAR1	-0.496764	5.42027	-9.15659	3.97e-16	2.26e-15	25.5804
IGLV1-44	-2.5798	5.22993	-9.14844	4.17e-16	2.37e-15	25.5325
ZNF654	-0.658122	6.36068	-9.14419	4.27e-16	2.43e-15	25.5075
ANKRD20A1 /// ANKRD20A2 /// ANKRD20A3 /// ANKRD20A4	-0.78691	2.6768	-9.13117	4.62e-16	2.62e-15	25.4311
SMAD3	-0.747075	7.22887	-9.12824	4.7e-16	2.66e-15	25.4139
ASB13	-0.535097	3.31819	-9.12414	4.81e-16	2.73e-15	25.3898
SNX7	-0.83229	7.50678	-9.11711	5.02e-16	2.84e-15	25.3486
ZNF564	-0.718952	5.3377	-9.11218	5.16e-16	2.92e-15	25.3196
AKR1C3	-1.93428	10.212	-9.10363	5.43e-16	3.07e-15	25.2695
AP1AR	-0.710134	6.36629	-9.09808	5.61e-16	3.17e-15	25.2369
SLC44A2	-0.548729	7.02851	-9.09794	5.62e-16	3.17e-15	25.2361
ARF6	-0.554934	9.2879	-9.09763	5.63e-16	3.18e-15	25.2343
FBXO34	-0.8188	6.62926	-9.09542	5.7e-16	3.21e-15	25.2213
IGKC /// LOC652694	-3.13011	7.60961	-9.0946	5.73e-16	3.23e-15	25.2165
C10orf58	-0.923324	8.55645	-9.08984	5.89e-16	3.32e-15	25.1886
NGEF	-0.850035	6.23873	-9.08607	6.03e-16	3.39e-15	25.1665
RIPK1	-0.582185	4.39954	-9.08398	6.1e-16	3.43e-15	25.1543
C16orf72	-0.533856	6.59734	-9.08156	6.19e-16	3.48e-15	25.1401
C3orf38	-0.575224	6.11905	-9.08017	6.24e-16	3.51e-15	25.1319
NUDT12	-1.20486	6.00963	-9.0763	6.38e-16	3.58e-15	25.1092
KDM4C	-0.782957	4.76939	-9.07647	6.38e-16	3.58e-15	25.1102
COBL	-0.97307	6.90312	-9.06932	6.65e-16	3.73e-15	25.0683
ZNF350	-0.971966	4.25589	-9.06931	6.65e-16	3.73e-15	25.0683
CHPT1	-0.634359	8.73841	-9.0677	6.72e-16	3.76e-15	25.0588
CYB5D2	-0.77693	5.14842	-9.06341	6.89e-16	3.86e-15	25.0337
RPS6KA6	-0.448817	3.03457	-9.06267	6.92e-16	3.87e-15	25.0293
GSN	-1.26934	8.11777	-9.06231	6.93e-16	3.88e-15	25.0272
NAPG	-0.669077	6.75397	-9.06169	6.96e-16	3.89e-15	25.0236
2024-03-02	-0.818219	5.52906	-9.05698	7.16e-16	4e-15	24.996
GBP3	-1.93046	7.19169	-9.053	7.33e-16	4.08e-15	24.9727
TLN2	-0.867161	4.70532	-9.05265	7.34e-16	4.09e-15	24.9707
SNX2	-0.607591	7.57569	-9.05164	7.38e-16	4.11e-15	24.9648
PIK3CG	-0.690067	3.16611	-9.0469	7.59e-16	4.23e-15	24.937
LEPREL1	-1.52595	4.8001	-9.04363	7.74e-16	4.3e-15	24.9179
GSTM4	-0.88775	4.71845	-9.03145	8.32e-16	4.62e-15	24.8465
TSHZ1	-0.826161	7.47472	-9.02639	8.57e-16	4.75e-15	24.8169
ATP5G1	-0.757339	9.04321	-9.02359	8.71e-16	4.83e-15	24.8005
ZFYVE27	-0.706263	4.21342	-9.02335	8.73e-16	4.84e-15	24.7991
NECAP1	-0.529355	8.00683	-9.0165	9.09e-16	5.03e-15	24.759
TMOD3	-0.67896	5.0518	-9.01437	9.2e-16	5.09e-15	24.7466
DNAJC25	-0.646846	4.9639	-9.01412	9.21e-16	5.1e-15	24.7451
MTMR10	-0.716027	5.75452	-9.01298	9.28e-16	5.13e-15	24.7385
CBS	-1.41704	3.47723	-8.99899	1.01e-15	5.55e-15	24.6566
NPTN	-0.490358	9.69885	-8.99568	1.03e-15	5.65e-15	24.6373
NUDT9	-0.551887	8.25377	-8.99389	1.04e-15	5.71e-15	24.6268
VRK3	-0.714539	7.3913	-8.99308	1.04e-15	5.74e-15	24.6221
LOC139201 /// MAP2K4	-0.527179	2.75439	-8.99196	1.05e-15	5.77e-15	24.6155
EDEM3	-0.852916	7.74009	-8.9903	1.06e-15	5.83e-15	24.6058
PIGS	-0.617086	9.02909	-8.98463	1.1e-15	6.02e-15	24.5727
ORMDL2	-0.647411	8.70333	-8.97838	1.14e-15	6.24e-15	24.5362
USP53	-0.84804	7.97794	-8.97697	1.15e-15	6.29e-15	24.528
C10orf118	-0.793209	7.62762	-8.97681	1.15e-15	6.29e-15	24.527
FAM45A /// FAM45B	-0.773141	6.31395	-8.97396	1.17e-15	6.39e-15	24.5104
OCLN	-0.973831	7.88288	-8.97306	1.17e-15	6.42e-15	24.5051
MOBKL2A	-0.586597	5.34789	-8.97144	1.18e-15	6.48e-15	24.4957
MGST1	-0.884795	9.43731	-8.96509	1.23e-15	6.72e-15	24.4585
FPGT	-0.645843	7.11851	-8.96127	1.26e-15	6.87e-15	24.4362
MAT2B	-0.547882	8.34353	-8.95937	1.27e-15	6.95e-15	24.4252
SLC25A46	-0.944232	6.23316	-8.95565	1.3e-15	7.1e-15	24.4034
CYB5R4	-0.572874	8.34833	-8.95499	1.31e-15	7.12e-15	24.3996
POPDC3	-1.61673	3.18672	-8.95256	1.32e-15	7.22e-15	24.3854
PGRMC2	-0.496232	8.18299	-8.93568	1.46e-15	7.95e-15	24.2869
GIPC2	-1.00319	6.82416	-8.93382	1.48e-15	8.03e-15	24.276
TMEM49	-1.054	6.81615	-8.9307	1.51e-15	8.18e-15	24.2579
CORO1B	-0.619968	6.17754	-8.92291	1.58e-15	8.56e-15	24.2124
KLRC3	-1.06169	2.7768	-8.92239	1.58e-15	8.58e-15	24.2093
FUT5	-0.402893	3.14625	-8.92233	1.58e-15	8.58e-15	24.209
C14orf147	-0.55293	8.86911	-8.92152	1.59e-15	8.61e-15	24.2043
SPINK5	-2.21745	5.94651	-8.91609	1.64e-15	8.89e-15	24.1726
MRPS11	-0.610495	6.12828	-8.90507	1.75e-15	9.47e-15	24.1084
CD3G	-1.09873	4.98638	-8.89452	1.86e-15	1.01e-14	24.0469
MRGPRE	-0.460552	3.57139	-8.89173	1.89e-15	1.02e-14	24.0306
LCE1D	-0.451364	5.40839	-8.8898	1.91e-15	1.03e-14	24.0194
RBM23	-0.435186	4.77168	-8.89097	1.9e-15	1.03e-14	24.0262
WDR7	-0.729457	4.93519	-8.88776	1.94e-15	1.04e-14	24.0075
TRAK2	-0.660949	7.7393	-8.88841	1.93e-15	1.04e-14	24.0113
OXSM	-0.514452	7.51856	-8.88877	1.93e-15	1.04e-14	24.0134
ABI3BP	-2.00054	5.77559	-8.88612	1.96e-15	1.05e-14	23.998
CARD16	-1.26473	5.09368	-8.88645	1.95e-15	1.05e-14	23.9999
SH3BP5L	-0.424575	5.01617	-8.88359	1.99e-15	1.07e-14	23.9832
ZFYVE19	-0.468058	5.07981	-8.87944	2.03e-15	1.09e-14	23.9591
CBX7	-0.805253	5.62125	-8.87151	2.13e-15	1.14e-14	23.9129
SECISBP2L	-0.718728	6.00393	-8.87061	2.14e-15	1.15e-14	23.9076
ANXA11	-0.476438	10.4227	-8.86882	2.17e-15	1.16e-14	23.8972
ERBB2IP	-0.536978	3.41721	-8.86821	2.17e-15	1.17e-14	23.8937
PRDM10	-0.523672	6.76517	-8.86405	2.23e-15	1.19e-14	23.8695
ABHD15	-0.752462	5.24553	-8.85721	2.32e-15	1.24e-14	23.8296
GOLGA2B	-0.500212	3.33056	-8.85132	2.4e-15	1.28e-14	23.7954
ARRB1	-0.946932	5.06485	-8.85069	2.41e-15	1.29e-14	23.7917
FOSL2	-0.672408	6.043	-8.84051	2.56e-15	1.37e-14	23.7325
CRYZL1	-0.689909	5.89036	-8.83502	2.64e-15	1.41e-14	23.7006
IGKC	-1.93707	5.36879	-8.82113	2.86e-15	1.53e-14	23.6199
CD58	-0.652582	7.339	-8.82008	2.88e-15	1.54e-14	23.6137
C22orf32	-0.502898	5.27929	-8.81908	2.9e-15	1.54e-14	23.6079
IGK@ /// IGKC	-2.46123	5.37472	-8.81631	2.95e-15	1.57e-14	23.5918
NOXA1	-0.562162	4.20108	-8.81272	3.01e-15	1.6e-14	23.571
MUC13	-1.1921	8.74814	-8.8076	3.1e-15	1.65e-14	23.5412
MT2A	-1.20415	11.4079	-8.79622	3.31e-15	1.76e-14	23.4751
GALNT7	-0.835723	8.84051	-8.79484	3.34e-15	1.77e-14	23.4671
RNF125	-0.515289	2.63221	-8.78708	3.5e-15	1.85e-14	23.4221
CYP3A5	-1.51968	6.87445	-8.78411	3.56e-15	1.88e-14	23.4048
ABCD4	-0.684092	5.70696	-8.78088	3.63e-15	1.92e-14	23.3861
ZNF75A	-0.458636	3.27954	-8.77871	3.67e-15	1.94e-14	23.3735
ATP5B	-0.53937	10.9512	-8.76686	3.93e-15	2.08e-14	23.3048
C11orf71	-0.731301	5.07983	-8.76644	3.94e-15	2.09e-14	23.3023
TRIM31	-1.85431	7.96417	-8.76494	3.98e-15	2.1e-14	23.2936
TMEM128	-0.608944	7.5361	-8.76348	4.01e-15	2.12e-14	23.2851
ADRB1	-1.14571	3.90164	-8.75611	4.19e-15	2.21e-14	23.2424
IGLV1-44 /// IGLV7-46	-0.609227	2.96502	-8.75547	4.21e-15	2.22e-14	23.2387
NDUFV1	-0.601265	8.128	-8.75554	4.2e-15	2.22e-14	23.2391
DNAH7	-0.634946	2.73582	-8.75454	4.23e-15	2.23e-14	23.2333
COX6C	-0.452168	11.2921	-8.75312	4.26e-15	2.25e-14	23.225
C22orf30	-0.506582	6.47506	-8.74998	4.34e-15	2.29e-14	23.2069
C16orf62	-1.11203	5.74268	-8.73979	4.61e-15	2.43e-14	23.1478
FCGRT	-0.944664	10.5824	-8.73082	4.86e-15	2.55e-14	23.0958
FABP1	-2.80485	11.4366	-8.72685	4.97e-15	2.61e-14	23.0728
ZC3HAV1	-0.584883	7.90613	-8.72261	5.1e-15	2.67e-14	23.0483
PDE4D	-1.02754	5.96675	-8.71801	5.23e-15	2.74e-14	23.0216
SHOC2	-0.601057	3.00912	-8.71609	5.29e-15	2.77e-14	23.0105
CAPN8	-1.43815	5.70846	-8.71417	5.35e-15	2.8e-14	22.9994
TRIM14	-0.543373	6.79055	-8.71301	5.39e-15	2.82e-14	22.9927
CRYBA2	-0.822464	2.48278	-8.71175	5.43e-15	2.84e-14	22.9854
CCL8	-1.16504	2.96377	-8.71075	5.46e-15	2.85e-14	22.9796
SLC35A4	-0.489696	6.11506	-8.71076	5.46e-15	2.85e-14	22.9797
NDUFA6	-0.547736	10.8504	-8.70654	5.6e-15	2.92e-14	22.9553
LOC100287723 /// LOC642424	-2.85009	7.72772	-8.70391	5.68e-15	2.97e-14	22.94
HOXA6	-0.896613	3.93949	-8.70195	5.75e-15	3e-14	22.9287
AGR3	-3.03272	8.21339	-8.6981	5.88e-15	3.06e-14	22.9064
EVI2B	-1.33977	5.43544	-8.6977	5.89e-15	3.07e-14	22.9041
IGKC /// NTN3	-3.17548	7.94523	-8.69299	6.06e-15	3.15e-14	22.8768
PNPLA2	-0.508054	3.60355	-8.68969	6.18e-15	3.21e-14	22.8578
RUSC1	-0.504081	4.97489	-8.68515	6.34e-15	3.3e-14	22.8315
YPEL5	-0.643236	8.439	-8.68455	6.36e-15	3.31e-14	22.828
SLC22A4	-1.43314	4.68756	-8.68361	6.4e-15	3.32e-14	22.8226
LOC728622 /// SKP1	-0.613705	9.37803	-8.67754	6.63e-15	3.44e-14	22.7875
NAGPA	-0.681817	5.19722	-8.67513	6.72e-15	3.49e-14	22.7736
TRIM40	-0.524133	2.55158	-8.67312	6.8e-15	3.53e-14	22.762
FH	-0.571743	7.94804	-8.67243	6.83e-15	3.54e-14	22.758
LYRM5	-0.813458	5.80428	-8.6713	6.87e-15	3.56e-14	22.7514
C1orf172	-0.664345	6.0353	-8.66182	7.26e-15	3.76e-14	22.6967
NANS	-0.65447	9.24994	-8.65991	7.35e-15	3.8e-14	22.6856
ALG13	-0.864031	6.33096	-8.65877	7.4e-15	3.83e-14	22.679
CYP2D6 /// CYP2D7P1	-0.665468	2.58771	-8.65787	7.43e-15	3.84e-14	22.6738
CAPN13	-1.24438	4.04958	-8.65734	7.46e-15	3.85e-14	22.6707
ANKRD13C	-0.522644	6.27247	-8.65632	7.5e-15	3.88e-14	22.6649
NDUFB4	-0.405234	10.8657	-8.64932	7.81e-15	4.03e-14	22.6244
COL29A1	-0.531629	2.29346	-8.64896	7.83e-15	4.04e-14	22.6223
PHACTR4	-0.520456	7.77745	-8.64497	8.01e-15	4.13e-14	22.5993
ARHGAP20	-0.6903	2.69561	-8.6429	8.11e-15	4.18e-14	22.5874
DEPDC5	-0.439574	5.51477	-8.64164	8.17e-15	4.21e-14	22.5801
CD36	-1.33211	3.06982	-8.64051	8.23e-15	4.24e-14	22.5735
GALNT1	-0.686522	8.29266	-8.63785	8.35e-15	4.3e-14	22.5582
MPST	-0.77919	8.05814	-8.63542	8.47e-15	4.35e-14	22.5442
ZNRF1	-0.469413	4.53751	-8.62077	9.23e-15	4.73e-14	22.4596
PIP4K2C	-0.468364	7.58512	-8.62078	9.23e-15	4.73e-14	22.4597
PFN1	-0.572668	10.5436	-8.61976	9.28e-15	4.76e-14	22.4538
RARRES1	-2.01918	8.07373	-8.61764	9.4e-15	4.81e-14	22.4416
TRIM9	-0.824887	2.44477	-8.61412	9.59e-15	4.91e-14	22.4213
MED31	-0.531085	8.15606	-8.61069	9.78e-15	5e-14	22.4015
FYB	-1.48053	4.85474	-8.61055	9.79e-15	5.01e-14	22.4007
TRNAU1AP	-0.445142	3.5137	-8.60749	9.97e-15	5.09e-14	22.383
KCNA3	-0.697873	3.03332	-8.60266	1.03e-14	5.23e-14	22.3552
DDX60L	-0.952673	6.95378	-8.60129	1.03e-14	5.27e-14	22.3473
OR51D1	-0.422594	3.90519	-8.59491	1.07e-14	5.46e-14	22.3105
ACOT8	-0.766251	7.16173	-8.58998	1.1e-14	5.62e-14	22.2821
KIAA2018	-0.509466	6.68419	-8.58408	1.14e-14	5.81e-14	22.2481
SPTLC3	-0.723155	3.65894	-8.58229	1.15e-14	5.87e-14	22.2378
NSF	-0.459346	8.30212	-8.58091	1.16e-14	5.91e-14	22.2299
IGLJ3 /// IGLV3-19	-2.0418	4.56296	-8.57831	1.18e-14	6e-14	22.2149
STX8	-0.546851	8.11988	-8.57299	1.22e-14	6.18e-14	22.1842
SH2B1	-0.487503	5.25823	-8.56342	1.29e-14	6.52e-14	22.1292
FBXL15	-0.551033	6.3957	-8.55349	1.36e-14	6.89e-14	22.072
RRAGC	-0.845757	6.79364	-8.54988	1.39e-14	7.03e-14	22.0512
NDFIP2	-0.824838	6.93872	-8.54745	1.41e-14	7.13e-14	22.0373
CMA1	-0.447113	2.46972	-8.5398	1.48e-14	7.44e-14	21.9933
GRLF1	-0.567737	8.79084	-8.53669	1.5e-14	7.57e-14	21.9754
HECA	-0.583314	7.47944	-8.53177	1.55e-14	7.77e-14	21.9471
CBLC	-0.939472	5.90366	-8.52944	1.57e-14	7.88e-14	21.9337
PUS10	-0.678016	6.04134	-8.52502	1.61e-14	8.08e-14	21.9083
DDX26B	-0.461308	3.30505	-8.52491	1.61e-14	8.08e-14	21.9077
TMBIM4	-0.859182	7.24411	-8.52316	1.63e-14	8.16e-14	21.8976
SIPA1L2	-1.00003	7.00189	-8.52214	1.64e-14	8.2e-14	21.8917
SMCR7	-0.451397	4.65003	-8.52143	1.64e-14	8.23e-14	21.8876
SAP30L	-0.539674	4.79832	-8.52117	1.65e-14	8.24e-14	21.8862
CDC42EP4	-0.589629	7.54424	-8.51538	1.7e-14	8.52e-14	21.8529
C9orf40	-0.874384	5.1515	-8.51312	1.72e-14	8.62e-14	21.8399
C14orf45	-0.852562	4.05321	-8.51091	1.75e-14	8.73e-14	21.8272
ENDOD1	-1.54238	6.45161	-8.5107	1.75e-14	8.74e-14	21.826
LOC401093	-0.587436	3.38059	-8.49844	1.88e-14	9.36e-14	21.7556
UBAC1	-0.494665	7.31523	-8.49691	1.89e-14	9.43e-14	21.7468
YPEL3	-1.08116	5.64957	-8.48588	2.02e-14	1e-13	21.6835
KCTD1	-0.873203	4.27941	-8.48351	2.05e-14	1.02e-13	21.6699
KIAA1468	-0.713491	4.07555	-8.47601	2.14e-14	1.06e-13	21.6269
SLC35A5	-0.65207	4.20574	-8.4638	2.29e-14	1.14e-13	21.5569
GDAP2	-0.548763	4.58472	-8.46252	2.31e-14	1.14e-13	21.5495
RNASE1	-1.43824	8.06587	-8.45952	2.35e-14	1.16e-13	21.5323
EFNA5	-1.31135	3.9216	-8.45717	2.38e-14	1.18e-13	21.5189
STAP1	-1.00808	3.08652	-8.45709	2.38e-14	1.18e-13	21.5184
RAB17	-0.937994	7.09462	-8.44642	2.54e-14	1.25e-13	21.4573
PSD3	-0.908345	5.43598	-8.44093	2.62e-14	1.29e-13	21.4258
ZNF57	-0.630695	5.40108	-8.43911	2.65e-14	1.31e-13	21.4154
SCNN1A	-0.576851	4.27375	-8.43731	2.67e-14	1.32e-13	21.4051
FARP2	-0.670861	5.35948	-8.43358	2.73e-14	1.35e-13	21.3837
PTPN18	-0.501621	4.96466	-8.43141	2.77e-14	1.36e-13	21.3713
ERN2	-1.10876	5.62948	-8.4298	2.79e-14	1.37e-13	21.3621
DYNC1I2 /// HNRNPM	-0.741239	12.1396	-8.43066	2.78e-14	1.37e-13	21.367
FRMD4B	-0.510611	3.25396	-8.42285	2.91e-14	1.43e-13	21.3223
MLLT10 /// PICALM	-0.569633	6.95109	-8.41966	2.96e-14	1.45e-13	21.3041
LPHN3	-1.10179	4.12894	-8.41799	2.99e-14	1.47e-13	21.2945
SSFA2	-0.456044	10.261	-8.4167	3.01e-14	1.48e-13	21.2871
FGFBP1	-1.66897	5.70324	-8.4144	3.05e-14	1.5e-13	21.2739
S100A10	-0.525405	11.3573	-8.40784	3.17e-14	1.55e-13	21.2364
BTBD6	-0.509377	7.92038	-8.39611	3.39e-14	1.66e-13	21.1693
ZC3H12C	-1.40429	5.56036	-8.39401	3.43e-14	1.68e-13	21.1574
ST6GALNAC1	-2.29633	8.0225	-8.38589	3.6e-14	1.76e-13	21.1109
PRPF18	-0.426335	6.85107	-8.38533	3.61e-14	1.76e-13	21.1077
C14orf139	-1.04817	5.05762	-8.38084	3.7e-14	1.81e-13	21.0821
OSBPL11	-0.688196	5.77885	-8.37536	3.82e-14	1.86e-13	21.0508
ATP5H	-0.550328	9.91498	-8.37556	3.82e-14	1.86e-13	21.0519
SKP1	-0.610881	9.23312	-8.36992	3.94e-14	1.92e-13	21.0197
UGT2B17	-4.62805	6.83642	-8.36555	4.05e-14	1.97e-13	20.9947
BEX4	-1.8611	6.22356	-8.36347	4.09e-14	1.99e-13	20.9829
IQGAP1	-0.48336	9.94187	-8.35434	4.32e-14	2.1e-13	20.9308
KDM6A	-0.72665	5.38902	-8.3531	4.35e-14	2.11e-13	20.9237
MYO7B	-0.797395	6.48134	-8.35039	4.41e-14	2.14e-13	20.9082
CACNB2	-0.990859	4.08205	-8.3447	4.56e-14	2.21e-13	20.8757
NDUFB8 /// SEC31B	-0.431588	10.2999	-8.34355	4.59e-14	2.22e-13	20.8692
ICAM3	-0.649969	7.56898	-8.33541	4.81e-14	2.33e-13	20.8228
ERBB2	-0.806003	7.53293	-8.33423	4.84e-14	2.34e-13	20.816
ABCG1	-0.980834	7.22057	-8.32971	4.97e-14	2.4e-13	20.7903
SPA17	-0.760068	6.41768	-8.32553	5.09e-14	2.46e-13	20.7664
GRAP2	-0.443466	2.79485	-8.32476	5.12e-14	2.47e-13	20.7621
C9orf103	-0.857834	5.60964	-8.31254	5.49e-14	2.65e-13	20.6924
PDLIM5	-0.458461	9.70344	-8.31136	5.53e-14	2.66e-13	20.6857
ADORA2B	-1.20227	7.63259	-8.30921	5.6e-14	2.69e-13	20.6734
MED7	-0.563599	6.81572	-8.30353	5.78e-14	2.78e-13	20.6411
EIF2AK3	-0.673503	5.30153	-8.3029	5.8e-14	2.79e-13	20.6375
SERF1A	-0.740023	8.56336	-8.30201	5.83e-14	2.8e-13	20.6325
DNAJC22	-1.04893	6.33821	-8.30109	5.86e-14	2.82e-13	20.6272
BECN1	-0.62658	5.66443	-8.29263	6.15e-14	2.95e-13	20.579
GCC2 /// RGPD3 /// RGPD4 /// RGPD5 /// RGPD6 /// RGPD8	-0.617977	4.31779	-8.28959	6.26e-14	3e-13	20.5618
CD96	-0.750469	2.89644	-8.28622	6.39e-14	3.06e-13	20.5426
ENPP4	-0.872828	5.38706	-8.2827	6.52e-14	3.12e-13	20.5225
FAM129B	-0.467221	6.48702	-8.28081	6.59e-14	3.15e-13	20.5118
C6orf203	-0.518598	7.06649	-8.27506	6.81e-14	3.26e-13	20.4791
RAG1AP1	-0.644347	6.08406	-8.27385	6.86e-14	3.28e-13	20.4722
CHODL	-0.676313	3.24023	-8.27329	6.88e-14	3.29e-13	20.469
KIAA1539	-0.801432	5.82645	-8.2717	6.94e-14	3.31e-13	20.46
GPRC5C	-0.719822	7.5571	-8.27206	6.93e-14	3.31e-13	20.462
ATP5L	-0.451019	8.68429	-8.27055	6.99e-14	3.33e-13	20.4535
CD27	-1.27206	4.84994	-8.26935	7.03e-14	3.36e-13	20.4467
BCL2L2	-0.484611	6.7478	-8.26576	7.18e-14	3.42e-13	20.4262
SGK223	-0.754423	7.44149	-8.26247	7.32e-14	3.49e-13	20.4075
HES2	-1.04393	4.55184	-8.26213	7.33e-14	3.5e-13	20.4056
OVOS /// OVOS2	-1.32392	6.27997	-8.25101	7.82e-14	3.72e-13	20.3424
NEDD9	-1.09943	6.17884	-8.25042	7.84e-14	3.73e-13	20.3391
ADRB2	-0.836521	3.89141	-8.24994	7.86e-14	3.74e-13	20.3363
CNIH4	-0.538758	10.7358	-8.24646	8.02e-14	3.81e-13	20.3165
NDUFC1	-0.491624	10.1651	-8.24642	8.02e-14	3.81e-13	20.3163
C9orf80	-0.491683	6.5044	-8.24372	8.15e-14	3.87e-13	20.301
UBL3	-0.993643	5.99594	-8.24202	8.23e-14	3.91e-13	20.2913
TMBIM1	-1.15702	6.6395	-8.24096	8.28e-14	3.93e-13	20.2853
MS4A2	-0.860074	3.22272	-8.23725	8.46e-14	4.01e-13	20.2642
AMDHD2	-0.416373	3.37373	-8.23631	8.5e-14	4.03e-13	20.2589
AAK1	-0.807138	5.32618	-8.2355	8.54e-14	4.05e-13	20.2543
HES5	-0.478152	2.66771	-8.23305	8.66e-14	4.1e-13	20.2404
PGAP3	-0.684812	5.22405	-8.23104	8.76e-14	4.15e-13	20.229
GLRX5	-0.563954	8.86474	-8.23111	8.76e-14	4.15e-13	20.2294
DHRS7B	-0.645603	6.22347	-8.22537	9.05e-14	4.28e-13	20.1968
MYO5C	-0.781811	8.51953	-8.2234	9.16e-14	4.32e-13	20.1857
AKAP7	-1.17644	6.42425	-8.22303	9.18e-14	4.33e-13	20.1835
RUNDC1	-0.497756	6.81637	-8.20995	9.89e-14	4.66e-13	20.1093
ELF4	-0.635116	7.19089	-8.20515	1.02e-13	4.78e-13	20.0822
DCAF6	-0.471808	7.5197	-8.20489	1.02e-13	4.79e-13	20.0807
NFKBIB	-0.432281	5.08201	-8.19891	1.05e-13	4.95e-13	20.0467
C7orf53	-0.51991	2.98842	-8.19797	1.06e-13	4.98e-13	20.0414
DENND3	-0.662969	5.01834	-8.19112	1.1e-13	5.17e-13	20.0026
FAR1	-0.565176	8.56157	-8.18608	1.13e-13	5.32e-13	19.9741
ILDR1	-0.796337	6.56635	-8.1851	1.14e-13	5.34e-13	19.9685
CLN5	-0.549396	7.86391	-8.18143	1.16e-13	5.45e-13	19.9477
MADCAM1	-0.858984	3.08322	-8.17409	1.21e-13	5.68e-13	19.9062
ARL15	-0.665966	6.6716	-8.16843	1.25e-13	5.87e-13	19.8741
RAB1A	-0.416835	6.99153	-8.16649	1.27e-13	5.93e-13	19.8631
SNORA74B	-0.551343	3.67645	-8.16618	1.27e-13	5.94e-13	19.8614
VPS24	-0.40274	9.49364	-8.16336	1.29e-13	6.03e-13	19.8455
FLJ35220	-0.481965	3.54201	-8.15624	1.34e-13	6.27e-13	19.8052
TMEM19	-0.849253	8.15743	-8.14179	1.46e-13	6.8e-13	19.7235
SNAP23	-0.634199	3.85544	-8.13896	1.48e-13	6.91e-13	19.7074
USH1C	-0.822723	6.99985	-8.13291	1.54e-13	7.14e-13	19.6733
MAOB	-1.40622	4.93144	-8.13003	1.56e-13	7.26e-13	19.657
MAP2K4	-0.660038	7.53707	-8.11763	1.68e-13	7.78e-13	19.587
FRAT1	-0.499072	5.10716	-8.11713	1.68e-13	7.8e-13	19.5842
ZBTB34	-0.489254	5.20533	-8.11353	1.72e-13	7.95e-13	19.5638
PPFIBP2	-0.496893	5.62961	-8.11254	1.73e-13	8e-13	19.5583
SPATA20	-0.723399	7.92938	-8.11188	1.73e-13	8.03e-13	19.5545
DLST	-0.555044	5.1458	-8.10138	1.84e-13	8.5e-13	19.4953
LCMT1	-0.498126	6.58649	-8.09555	1.9e-13	8.79e-13	19.4624
ANKRD49	-0.537706	7.8454	-8.09457	1.91e-13	8.83e-13	19.4568
ZDHHC23	-0.752648	6.37124	-8.09026	1.96e-13	9.05e-13	19.4325
HINFP	-0.503275	5.96027	-8.08487	2.02e-13	9.32e-13	19.4022
SCOC	-1.01724	5.86762	-8.0838	2.03e-13	9.38e-13	19.3961
ISCA1	-0.441486	6.3142	-8.06703	2.24e-13	1.03e-12	19.3016
SEMA3B	-1.0509	6.49538	-8.06414	2.27e-13	1.04e-12	19.2853
NARS	-0.454015	8.91413	-8.05615	2.38e-13	1.09e-12	19.2403
C18orf55	-0.487421	8.5341	-8.04955	2.47e-13	1.13e-12	19.2032
ZBTB48	-0.518965	3.59827	-8.04762	2.5e-13	1.15e-12	19.1923
CYP2D6	-0.696361	3.76962	-8.03345	2.71e-13	1.24e-12	19.1126
LLGL2	-0.726107	8.80704	-8.02395	2.86e-13	1.3e-12	19.0592
ABR	-0.40159	2.86934	-8.0201	2.92e-13	1.33e-12	19.0376
UGCG	-0.753471	7.15168	-8.01046	3.08e-13	1.4e-12	18.9834
FRYL	-0.84333	8.42222	-8.0078	3.13e-13	1.43e-12	18.9685
NIPA2	-0.569703	7.76518	-8.00713	3.14e-13	1.43e-12	18.9647
LOC729317 /// VDAC2	-0.574763	10.2471	-8.00405	3.2e-13	1.46e-12	18.9474
C16orf89	-0.712964	3.73778	-7.99722	3.32e-13	1.51e-12	18.9091
ALDH1A1	-2.14046	7.48409	-7.99516	3.36e-13	1.53e-12	18.8975
P2RY2	-0.815019	3.96139	-7.99334	3.4e-13	1.54e-12	18.8873
HSDL2	-0.565265	8.30372	-7.99005	3.46e-13	1.57e-12	18.8688
CCDC96	-0.411064	3.03139	-7.98444	3.57e-13	1.62e-12	18.8374
HIST1H3H	-0.468473	2.75037	-7.97784	3.71e-13	1.68e-12	18.8003
FUT2	-1.03759	6.92248	-7.97531	3.76e-13	1.7e-12	18.7861
MBNL3	-0.594304	2.7341	-7.97261	3.82e-13	1.73e-12	18.771
FAM21C /// FAM21D	-1.10283	6.72162	-7.96406	4.01e-13	1.81e-12	18.7231
NDUFS7	-0.660231	7.30905	-7.96399	4.01e-13	1.81e-12	18.7227
NFE2L1	-0.427485	4.35577	-7.9625	4.05e-13	1.83e-12	18.7143
BLNK	-1.07132	8.11521	-7.93837	4.64e-13	2.09e-12	18.5792
SLC37A2	-1.91614	3.63075	-7.9374	4.67e-13	2.1e-12	18.5738
CTSA	-0.929426	8.60617	-7.93777	4.66e-13	2.1e-12	18.5758
DHRS4	-0.545692	8.16213	-7.93636	4.69e-13	2.11e-12	18.5679
TIRAP	-0.492331	4.0864	-7.93097	4.84e-13	2.18e-12	18.5378
AES	-0.454306	8.2624	-7.92952	4.88e-13	2.19e-12	18.5297
RABL3	-0.406341	3.74585	-7.91948	5.16e-13	2.31e-12	18.4735
COL17A1	-1.94928	7.51161	-7.91127	5.41e-13	2.42e-12	18.4276
COX16	-0.668156	5.9214	-7.91066	5.43e-13	2.43e-12	18.4242
SPON1	-1.76309	4.93313	-7.90746	5.53e-13	2.47e-12	18.4064
GSDMB	-1.13041	6.83034	-7.90076	5.74e-13	2.56e-12	18.3689
NRIP1	-0.546837	8.61889	-7.89148	6.05e-13	2.7e-12	18.3171
C2orf40	-1.31445	3.50693	-7.88889	6.14e-13	2.74e-12	18.3026
TMEM44	-0.632451	5.2398	-7.88524	6.26e-13	2.79e-12	18.2823
OXNAD1	-0.473211	5.7166	-7.88417	6.3e-13	2.81e-12	18.2762
SCN4B	-0.48903	3.54457	-7.88282	6.35e-13	2.83e-12	18.2687
HR	-0.836942	5.6626	-7.88078	6.42e-13	2.86e-12	18.2574
FCRL6	-0.410126	3.41882	-7.88044	6.44e-13	2.86e-12	18.2554
RND3	-0.606277	8.73371	-7.88013	6.45e-13	2.87e-12	18.2537
C9orf37	-0.535332	4.1055	-7.8797	6.46e-13	2.87e-12	18.2513
PTPRCAP	-1.24552	4.94223	-7.87473	6.65e-13	2.95e-12	18.2236
FAM103A1	-0.406674	8.10551	-7.87375	6.68e-13	2.97e-12	18.2181
NCOR1	-0.515221	9.22459	-7.87131	6.78e-13	3.01e-12	18.2045
GIMAP7	-1.24383	5.77166	-7.86935	6.85e-13	3.04e-12	18.1936
SH3RF1	-0.54552	7.76545	-7.85648	7.37e-13	3.26e-12	18.1218
RAB4A	-0.439217	9.26487	-7.85591	7.39e-13	3.27e-12	18.1186
LOC645405 /// OXR1	-0.836808	4.99924	-7.85266	7.53e-13	3.33e-12	18.1005
SLC37A1	-0.747197	5.52507	-7.85292	7.52e-13	3.33e-12	18.102
ATPAF1	-0.585921	5.9854	-7.84902	7.68e-13	3.39e-12	18.0803
GPER	-0.435939	3.46475	-7.84677	7.78e-13	3.44e-12	18.0677
SEMA4B	-0.578073	3.5286	-7.84349	7.93e-13	3.5e-12	18.0495
IL16	-0.892125	3.90126	-7.83854	8.15e-13	3.6e-12	18.0219
GOLGA1	-0.428409	4.63464	-7.83794	8.18e-13	3.61e-12	18.0185
PTGS1	-0.766355	5.19131	-7.83625	8.26e-13	3.64e-12	18.0091
HIST1H2AE	-1.29637	5.99348	-7.83504	8.31e-13	3.66e-12	18.0024
PPP1R12C	-0.556268	4.09499	-7.83397	8.36e-13	3.68e-12	17.9965
GPN2	-0.519391	5.9168	-7.82969	8.57e-13	3.77e-12	17.9726
FAM134B	-1.29394	8.11569	-7.82809	8.65e-13	3.8e-12	17.9637
[truncated: 923 more rows]

## Sheet:  Table 3
Table 3. List of 1719 metabolic enzyme genes
HK2
ADH1B
ADH1C
ADH6
ALDH3A2
ACSS2
GALM
PGM1
PCK1
PCK2
ACO2
IDH3A
OGDH
DLST
SUCLG1
SUCLG2
SDHB
SDHD
PC
DERA
RBKS
UGT2A3
UGT2B17
UGT2B15
UGDH
UGP2
AKR1B10
MPI
PMM1
B4GALT1
SI
ACACB
ACAA2
HADHB
HADH
HADHA
ELOVL6
ACOT4
ACAT1
ACAA1
EHHADH
ACOX1
ACADS
ACADM
ACADSB
ACADVL
CPT1A
CPT2
ECI2
CYP27A1
SCP2
HSD3B2
AKR1C3
HSD11B2
HSD17B2
DHRS11
CYP3A4
HSD17B11
NDUFS1
NDUFS2
NDUFA5
NDUFB1
NDUFC1
UQCRFS1
UQCRC2
COX10
COX5A
COX6B2
CYCS
ATP6V1D
ATP6V0D1
ATP6V0D2
LHPP
ENTPD3
CANT1
ENTPD5
NUDT16
XDH
ADCY5
ADCY6
ADCY9
PDE2A
PDE3A
PDE3B
PDE5A
PDE6A
PDE9A
AMPD1
AK3
ENPP1
PDE4D
PDE7B
PDE8A
PAPSS2
GOT1
GPT
NAT2
NAT1
CDA
DPYD
RIMKLA
ASPA
ALAS1
MAOB
MAOA
DAO
SDSL
AHCYL2
TST
ACAD8
HIBCH
ALDH6A1
AOX1
AUH
HMGCL
HMGCS2
HGD
GSTZ1
AOC1
TPH1
CAT
FMO2
FMO5
FMO4
GGT6
PHYKPL
PLOD2
CKB
AZIN2
GALNT12
GALNT7
GCNT3
ST6GALNAC1
ST6GALNAC3
B3GNT6
MAN1A1
MGAT4A
B4GALNT3
UAP1
GNE
NANS
CMAS
HPSE
HPSE2
XYLT1
B3GNT7
ANPEP
GSTM4
MGST1
MGST3
GSTM1
GSTM5
GSTA1
GSTM2
HPGDS
GPX3
PRDX6
SEPHS2
GBA3
AGL
TREH
NEU4
FUCA1
GBA2
DOLPP1
EXT1
MBOAT1
DGKA
PNLIPRP2
MGLL
MOGAT2
MTM1
MTMR3
PIP5K1B
SYNJ1
PIK3CG
PLCD1
PLCD3
PLCE1
PLCG2
IMPA2
IMPA1
INPP5A
INPP5K
INPP5J
ITPKA
PIGS
MPPE1
PIGZ
GPD1L
GPD2
PLD1
PLA2G4F
LPCAT4
LPCAT3
PNPLA7
ETNK1
CDS1
GDPD3
PAFAH1B1
PAFAH2
PTGS1
HPGD
PTGR1
CYP2J2
CYP2C9
EPHX2
SPTLC3
SMPD1
SMPD3
CERK
SGPP1
SGPP2
ARSA
B3GNT5
B3GALT1
B3GALT5
FUT3
ST3GAL4
B4GALNT2
ABO
GCNT2
NAGA
B3GALT4
LDHD
ME2
ECHDC1
BDH1
ALPI
TPK1
RFK
ACP2
MTHFR
NMRK1
NMNAT1
NUDT12
SIRT6
NADK
NNT
PANK3
BTD
MOCS1
DHRS9
RDH5
ALDH1A1
CYP2C18
RETSAT
ALAD
FECH
HMOX1
CP
HEPH
DHDDS
CA1
CA7
CA12
CA14
CA2
CA4
BPNT1
ETHE1
SELENBP1
AKR7A3
TPMT
CES2
GCK
DLAT
DLD
ADH1A
MINPP1
SDHA
FH
GLYCTK
UGT2B28
CRYL1
FPGT
ENOSF1
PFKFB2
CBR4
ACOX3
ECI1
DHCR24
SOAT1
ACOT8
COQ7
STS
AKR1C1
CYP1A2
CYP3A5
ND6
NDUFS3
NDUFS4
NDUFS7
NDUFV1
NDUFV2
NDUFA2
NDUFA6
NDUFB3
NDUFB8
UQCRC1
UQCRB
UQCR10
COX4I1
COX5B
COX6A1
COX7A2
COX7B
COX8A
ATP6V1A
ATP6V0A1
ATP6V0E1
ATP12A
PPA2
ADPRM
NT5C2
NT5C
LACC1
ENTPD4
GMPR2
GDA
GUCY2C
AK2
AK1
ENPP3
ENPP4
OTC
ASL
GLS
GLUD2
GLUD1
NAGS
CMPK1
CMPK2
UPP1
NT5C3A
GFPT1
ALAS2
AMT
GAMT
CTH
MAT2B
MPST
BCKDHB
DBT
HMGCS1
DDC
FAHD1
GGT1
KMT2E
MECOM
ALDH18A1
GALNT5
GALNT3
GALNT1
GALNT8
B3GNT3
ALG14
MAN2A1
MGAT2
MGAT4B
B3GAT1
POMK
CYB5R4
B3GNT2
CHST6
B4GALT4
GSR
CEPT1
PCYT1A
CHPT1
TXNRD1
SEPSECS
MAN2C1
GK
GPAT2
AGPAT2
AGPAT3
MBOAT2
LPIN2
DGKD
DGKQ
DGAT1
MOGAT3
LIPC
SACM1L
INPP5F
OCRL
PIK3CB
PTEN
PIK3C2B
FIG4
PIP4K2C
PLCB3
INPP1
IPMK
PIGV
PIGN
PIGB
PLA2G12B
PLA2G2A
CHKA
CHKB
AGPS
UGT8
GAL3ST1
CYP4F2
SPTLC1
SPTLC2
ASAH1
ACER3
SGMS2
SGPL1
UGCG
GALC
PSAPL1
FUT2
FUT6
ST6GALNAC6
HYI
ACSM3
BLVRB
ALDH1L1
NUDT13
NADSYN1
SIRT1
SIRT3
SIRT7
PANK1
PPCS
PPCDC
LIAS
GCH1
PCBD2
MOCS2
DHRS3
RDH13
HCCS
HMGCR
PDSS1
PDSS2
AKR7A2
HK3
HK1
HKDC1
GPI
PFKM
PFKP
PFKL
FBP1
FBP2
ALDOC
ALDOA
ALDOB
TPI1
GAPDH
GAPDHS
PGK2
PGK1
PGAM1
PGAM2
PGAM4
ENO3
ENO2
ENO1
ENO4
PKM
PKLR
PDHA2
PDHA1
PDHB
LDHAL6A
LDHAL6B
LDHA
LDHB
LDHC
ADH7
ADH4
ADH5
AKR1A1
ALDH2
ALDH1B1
ALDH7A1
ALDH9A1
ALDH3B1
ALDH3B2
ALDH3A1
ACSS1
PGM2
G6PC1
G6PC2
G6PC3
ADPGK
BPGM
CS
ACLY
ACO1
IDH1
IDH2
IDH3B
IDH3G
OGDHL
SUCLA2
SDHC
MDH1
MDH2
G6PD
PGLS
H6PD
PGD
RPE
RPEL1
TKT
TKTL2
TKTL1
TALDO1
RPIA
PRPS1L1
PRPS2
PRPS1
RGN
IDNK
GUSB
KL
UGT2A1
UGT2B11
UGT1A6
UGT1A4
UGT1A1
UGT1A3
UGT2B10
UGT1A9
UGT2B7
UGT1A10
UGT1A8
UGT1A5
UGT1A7
UGT2B4
UGT2A2
XYLB
AKR1B1
AKR1B15
DCXR
SORD
DHDH
FGGY
CRPPA
PMM2
GMPPB
GMPPA
GMDS
GFUS
FCSK
PFKFB1
PFKFB3
PFKFB4
TIGAR
KHK
TKFC
GALK1
GALT
GALE
GLB1
LCT
LALBA
B4GALT2
GLA
MGAM
MGAM2
GAA
GANC
MIOX
ACACA
ACSF3
MCAT
FASN
OXSM
HSD17B8
HTD2
MECR
OLAH
ACSL6
ACSL4
ACSL1
ACSL5
ACSL3
ACSBG1
ACSBG2
ECHS1
PPT1
PPT2
ELOVL1
ELOVL2
ELOVL3
ELOVL4
ELOVL5
ELOVL7
HSD17B12
HACD2
HACD1
HACD4
HACD3
TECR
ACOT2
ACOT1
ACOT7
THEM4
THEM5
ACAT2
ACADL
GCDH
CPT1B
CPT1C
CYP2U1
FDFT1
SQLE
LSS
CYP51A1
TM7SF2
LBR
MSMO1
NSDHL
HSD17B7
EBP
SC5D
DHCR7
LIPA
CEL
SOAT2
CYP2R1
CYP27B1
CYP24A1
CYP46A1
CYP39A1
HSD3B7
CH25H
CYP7B1
CYP7A1
CYP8B1
AKR1D1
AKR1C4
SLC27A5
AMACR
ACOX2
HSD17B4
BAAT
TAT
COQ2
COQ6
COQ3
COQ5
NQO1
GGCX
VKORC1
VKORC1L1
HPD
CYP11A1
CYP17A1
SULT2B1
CYP21A2
HSD3B1
SRD5A1
SRD5A2
SRD5A3
AKR1C2
CYP11B1
CYP11B2
HSD11B1
HSD11B1L
SULT1E1
HSD17B1
HSD17B6
CYP1A1
CYP3A7
CYP2E1
CYP1B1
CYP19A1
COMT
LRTOMT
HSD17B3
ND1
ND2
ND3
ND4
ND4L
ND5
NDUFS5
NDUFS6
NDUFS8
NDUFV3
NDUFA1
NDUFA3
NDUFA4
NDUFA4L2
NDUFA7
NDUFA8
NDUFA9
NDUFA10
NDUFAB1
NDUFA11
NDUFA12
NDUFA13
NDUFB2
NDUFB4
NDUFB5
NDUFB6
NDUFB7
NDUFB9
NDUFB10
NDUFB11
NDUFC2
CYTB
CYC1
UQCRH
UQCRHL
UQCRQ
UQCR11
COX3
COX1
COX2
COX4I2
COX6A2
COX6B1
COX6C
COX7A1
COX7A2L
COX7B2
COX7C
COX8C
COX11
COX15
COX17
ATP5F1A
ATP5F1B
ATP5F1C
ATP5F1D
ATP5F1E
ATP5PO
ATP6
ATP5PB
ATP5MC1
ATP5MC2
ATP5MC3
ATP5PD
ATP5ME
ATP5MF
ATP5MG
ATP5PF
ATP8
ATP6V1B1
ATP6V1B2
ATP6V1C2
ATP6V1C1
ATP6V1E2
ATP6V1E1
ATP6V1F
ATP6V1G1
ATP6V1G3
ATP6V1G2
ATP6V1H
TCIRG1
ATP6V0A2
ATP6V0A4
ATP6V0C
ATP6V0B
ATP6V0E2
ATP6AP1
ATP4A
ATP4B
PPA1
NUDT9
NUDT5
PPAT
GART
PFAS
PAICS
ADSL
ATIC
APRT
NT5C1A
NT5C1B
NT5M
NT5DC4
NT5E
PNP
HPRT1
IMPDH1
IMPDH2
NME6
NME7
NME2
NME4
NME1
NME3
AK9
ENTPD8
ENTPD1
ENTPD6
ITPA
NUDT2
GMPS
GMPR
GUK1
RRM1
RRM2B
RRM2
HDDC2
DGUOK
DCK
HDDC3
PRUNE1
ADCY1
ADCY2
ADCY3
ADCY4
ADCY7
ADCY8
ADCY10
GUCY1A2
GUCY1A1
GUCY1B1
GUCY2D
GUCY2F
NPR1
NPR2
PDE1A
PDE1B
PDE1C
PDE6B
PDE6C
PDE6D
PDE6G
PDE6H
PDE10A
PDE11A
ADSS1
ADSS2
AMPD2
AMPD3
ADK
ADA
ADA2
AK7
AK4
AK5
AK8
AK6
ENTPD2
NTPCR
PDE4A
PDE4B
PDE4C
PDE7A
PDE8B
FHIT
PAPSS1
URAD
ALLC
ASS1
ARG2
ARG1
NOS1
NOS2
NOS3
GLS2
GLUL
CPS1
GOT1L1
GOT2
GPT2
ACY1
CYP2A6
CYP2A7
CAD
DHODH
UMPS
ASMTL
CTPS1
CTPS2
UCK1
UCK2
UCKL1
UPP2
NT5C3B
DCTPP1
DCTD
DTYMK
DUT
TYMP
TK2
TK1
TYMS
DPYS
UPB1
IL4I1
DDO
ASRGL1
ASNS
NIT2
AGXT
AGXT2
NAT8L
RIMKLB
FOLH1
GAD1
GAD2
ABAT
ALDH5A1
ALDH4A1
GFPT2
SHMT2
SHMT1
GRHPR
PHGDH
PSAT1
PSPH
GCAT
AOC3
AOC2
GLDC
GCSH
GATM
CHDH
BHMT
DMGDH
PIPOX
SARDH
GNMT
CBS
SDS
SRR
KYAT3
KYAT1
BHMT2
MTR
MAT1A
MAT2A
AMD1
SRM
SMS
MTAP
MRI1
APIP
ENOPH1
ADI1
DNMT1
DNMT3A
DNMT3B
AHCYL1
AHCY
BCAT2
BCAT1
GCLC
GCLM
GSS
CDO1
BCKDHA
IVD
HSD17B10
PCCA
PCCB
MCEE
MMUT
HIBADH
MCCC1
MCCC2
HMGCLL1
OXCT1
OXCT2
AACS
FAH
TYR
TH
DCT
TYRP1
DBH
PNMT
TPO
MIF
HAL
UROC1
AMDHD1
FTCD
HDC
HNMT
CARNS1
CARNMT1
CNDP2
CNDP1
PAH
TDO2
IDO1
IDO2
AFMID
KMO
KYNU
HAAO
ACMSD
ALDH8A1
DHTKD1
AADAT
TPH2
ASMT
AANAT
INMT
GADL1
CSAD
SMOX
MLYCD
ADO
FMO1
FMO3
GGT7
GGT5
AASS
HYKK
CAMKMT
KMT2A
KMT2D
KMT2C
KMT2B
SETD1B
SETD1A
SETD7
PRDM9
PRDM7
ASH1L
SMYD2
SMYD3
SMYD1
SUV39H1
SUV39H2
EHMT2
EHMT1
SETDB1
SETDB2
PRDM2
EZH1
EZH2
SETMAR
NSD1
NSD2
NSD3
SETD2
DOT1L
KMT5A
PRDM6
KMT5C
KMT5B
PRDM16
TMLHE
BBOX1
PLOD1
PLOD3
COLGALT1
COLGALT2
CKM
CKMT1A
CKMT2
CKMT1B
AGMAT
ODC1
SAT2
SAT1
OAT
PYCR3
PYCR2
PYCR1
PRODH
LAP3
P4HA2
P4HA3
P4HA1
PRODH2
HOGA1
L3HYPDH
GALNTL6
GALNT17
GALNT11
GALNT13
GALNT14
GALNT16
GALNT15
GALNT18
GALNTL5
GALNT10
GALNT2
GALNT6
GALNT4
GALNT9
POC1B-GALNT4
C1GALT1
C1GALT1C1
C1GALT1C1L
GCNT1
GCNT4
ST3GAL1
ST3GAL2
ST6GALNAC2
ST6GALNAC4
B4GALT5
ALG13
ALG1
ALG2
ALG11
ALG3
ALG9
ALG12
STT3A
STT3B
RPN1
RPN2
DAD1
DDOST
MAGT1
TUSC3
OSTC
TMEM258
MAN1B1
MAN1A2
MAN1C1
MGAT1
MAN2A2
HEXA
HEXB
FUT8
HEXD
MGAT4C
MGAT4D
B4GALT3
ST3GAL3
B4GALNT4
CHST8
CHST9
OGT
EOGT
POFUT1
POFUT2
MFNG
LFNG
RFNG
ST6GAL1
ST6GAL2
B3GLCT
POGLUT1
GXYLT1
GXYLT2
XXYLT1
POMT1
POMT2
POMGNT1
B3GAT2
CHST10
FUT9
FUT4
MGAT5B
POMGNT2
B3GALNT2
FKTN
FKRP
RXYLT1
B4GAT1
LARGE1
LARGE2
CHIA
CHIT1
NAGK
AMDHD2
GNPDA1
GNPDA2
GNPNAT1
PGM3
GALK2
UAP1L1
RENBP
NANP
NPL
CYB5R1
CYB5R3
CYB5R2
CYB5RL
UXS1
HYAL2
HYAL1
SPAM1
HYAL4
HYAL3
IDS
IDUA
ARSB
SGSH
HGSNAT
NAGLU
GALNS
GNS
XYLT2
B4GALT7
B3GALT6
B3GAT3
CSGALNACT1
CSGALNACT2
CHSY3
CHSY1
CHPF
CHPF2
DSE
DSEL
CHST11
CHST12
CHST13
CHST3
CHST7
CHST15
UST
CHST14
CHST1
CHST2
CHST4
GGCT
CHAC1
CHAC2
OPLAH
GSTA5
GSTA2
GSTA4
GSTO2
GSTT2
GSTT1
GSTM3
MGST2
GSTA3
GSTO1
GSTT2B
GSTP1
GSTK1
LANCL1
NAT8
TXNDC12
GPX4
GPX6
GPX7
GPX2
GPX1
GPX5
GPX8
PCYT2
SELENOI
PCYT1B
DGLUCY
SCLY
TXNRD3
TXNRD2
SEPHS1
PSTK
MARS1
MARS2
DOLK
DPAGT1
ALG5
GYS2
GYS1
GYG1
GYG2
GBE1
PYGL
PYGM
PYGB
AMY1C
AMY2A
AMY1A
AMY2B
AMY1B
PGM2L1
NEU1
NEU3
NEU2
MAN2B1
MAN2B2
MANBA
ENGASE
FUCA2
AGA
GBA1
DPM1
DPM2
DPM3
ALG6
ALG8
ALG10
ALG10B
MOGS
GANAB
MGAT3
MGAT5
EXTL2
EXTL3
EXTL1
EXT2
NDST1
NDST2
NDST3
NDST4
GLCE
HS2ST1
HS6ST1
HS6ST2
HS6ST3
HS3ST1
HS3ST2
HS3ST3B1
HS3ST3A1
HS3ST5
GK2
GPAM
GPAT4
GPAT3
AGPAT1
AGPAT4
AGPAT5
LCLAT1
PLPP1
PLPP3
PLPP2
LPIN1
LPIN3
PLPP5
PLPP4
DGKZ
DGKI
DGKE
DGKB
DGKH
DGKG
DGKK
DGAT2
PNPLA2
PNPLA3
PNLIP
PNLIPRP1
PNLIPRP3
LIPF
LIPG
LPL
AGK
ABHD16A
MOGAT1
PIK3C3
MTMR1
MTMR2
MTMR4
MTMR8
MTMR6
MTMR7
MTMR14
PI4KA
PI4KB
PI4K2A
PI4K2B
PIP5K1C
PIP5K1A
PIP5KL1
INPP5B
INPP5E
SYNJ2
PIK3CA
PIK3CD
INPP5D
INPPL1
PIK3C2G
PIK3C2A
INPP4A
INPP4B
PIKFYVE
PIP4K2A
PIP4K2B
PLCB1
PLCB2
PLCB4
PLCD4
PLCG1
PLCZ1
PLCH1
PLCH2
CDIPT
ISYNA1
ITPKB
ITPKC
ITPK1
IPPK
PIGA
PIGC
PIGH
PIGP
PIGQ
PIGY
PIGL
PIGW
GPLD1
PIGM
PIGX
PIGO
PIGF
PIGG
GPAA1
PIGK
PIGT
PIGU
PGAP1
GPD1
GNPAT
PLD2
PLD3
PLD4
LCAT
PLA2G10
PLA2G2D
PLA2G2E
PLA2G3
PLA2G2F
PLA2G12A
PLA2G1B
PLA2G5
PLA2G2C
PLA2G4E
PLA2G4A
PLA2G4B
PLA2G4C
PLA2G4D
PLA2G6
PLB1
PLAAT3
PLAAT2
LPCAT2
LPCAT1
LYPLA1
PLA2G15
LYPLA2
PNPLA6
GPCPD1
CHAT
ACHE
PHOSPHO1
ETNK2
ETNPPL
PEMT
CDS2
PLA1A
PTDSS1
PTDSS2
PISD
PGS1
CRLS1
TAFAZZIN
LPGAT1
MBOAT7
PEDS1
ENPP6
ENPP2
GDPD1
TMEM86B
PAFAH1B2
PAFAH1B3
PLA2G7
PTGS2
PTGES
PTGES2
PTGES3
CBR1
CBR3
PRXL2B
TBXAS1
PTGDS
PTGIS
ALOX5
LTA4H
PTGR3
PTGR2
CYP4F3
LTC4S
CYP2C19
CYP4F8
ALOX12
ALOXE3
ALOX12B
ALOX15B
CYP2B6
CYP2C8
ALOX15
FADS2
KDSR
CERS1
CERS2
CERS4
CERS3
CERS6
CERS5
ASAH2
ACER2
ACER1
DEGS1
DEGS2
SGMS1
SMPD2
SMPD4
ENPP7
SPHK1
SPHK2
B4GALT6
B4GALNT1
PSAP
B3GALT2
FUT1
FUT5
FUT7
ST3GAL6
ST8SIA1
A4GALT
B3GALNT1
B3GNT4
A3GALT2
GBGT1
ST8SIA5
ST3GAL5
SLC33A1
ST6GALNAC5
ACYP2
ACYP1
ACOT12
GLO1
HAGH
ME3
ME1
ACSS3
HAO2
HAO1
PGP
ACSM1
ACSM2A
ACSM4
ACSM5
ACSM2B
ACSM6
L2HGDH
NFS1
ALPL
ALPP
ALPG
ACP1
THTPA
ACP5
FLAD1
PNPO
PDXK
PDXP
PHOSPHO2
DHFR
DHFR2
MTHFD1L
MTHFD1
MTHFD2
MTHFD2L
MTFMT
ALDH1L2
MTHFS
ASPDH
QPRT
NAPRT
NMRK2
NMNAT3
NMNAT2
NAMPT
CD38
BST1
SIRT2
SIRT4
SIRT5
NADK2
NNMT
PANK2
COASY
AASDHPPT
VNN1
VNN2
HLCS
LIPT2
LIPT1
FPGS
GGH
PTS
SPR
QDPR
PCBD1
GPHN
MOCOS
BCO1
DHRS4
DHRS4L2
RDH8
RDH10
RDH11
RDH12
RDH16
SDR16C5
LRAT
AWAT2
PNPLA4
RPE65
ALDH1A2
ALDH1A3
CYP26A1
CYP26B1
CYP26C1
CYP2S1
CYP2W1
CYP27C1
EARS2
EPRS1
HMBS
UROS
UROD
CPOX
PPOX
MMAB
HMOX2
BLVRA
HEPHL1
FXN
MVK
PMVK
MVD
IDI1
IDI2
FDPS
GGPS1
NUS1
FNTA
FNTB
RCE1
ZMPSTE24
ICMT
PCYOX1
CA13
CA6
CA5B
CA9
CA3
CA5A
CA8
BPNT2
SUOX
SQOR
TRNA
TRNR
TRNN
TRND
TRNC
TRNQ
TRNE
TRNG
TRNH
TRNI
TRNL2
TRNL1
TRNK
TRNM
TRNF
TRNP
TRNS2
TRNS1
TRNT
TRNW
TRNY
TRNV
QRSL1
GATB
GATC
QARS1
AARS2
AARS1
DARS1
DARS2
NARS2
NARS1
GARS1
TARS2
TARS1
TARS3
SARS2
SARS1
CARS1
CARS2
VARS2
VARS1
LARS1
LARS2
IARS1
IARS2
KARS1
RARS2
RARS1
PARS2
HARS1
HARS2
FARSA
FARS2
FARSB
YARS1
YARS2
WARS2
WARS1
EPHX1
SULT2A1
CYP2F1
CYP2A13
CYP2D6
CYP2D7
AKR7L
CES1
MPO

## Sheet: Table 4
Table 4. Common genes of Table 1-3
UQCRFS1
PDE4D
UQCRC1
PAFAH1B1
MDH1
ENPP2
ATP6V0D1
NDUFS4
DLAT
SDHB
AKR7A2
ETHE1
UQCRC2
FH
IDH3A
GSR
IDI1
LPCAT3
COX5A
PPA2
CA2
IMPA2
GSTM4
B3GNT2
ELOVL6
CBR1
SGPP1
ECHDC1
PAPSS2
PLA2G2A
MAN1A1
FUT6
SI

## Sheet: Table 5
Table 5. Univariate cox proportional hazards analysis of genes in Table 4 using TCGA_COAD dataset (HR<1, cox p<0.05)
id	HR	HR.95L	HR.95H	pvalue
GSR	0.993063	0.988953	0.997191	0.00100388
ENPP2	1.01661	1.00492	1.02844	0.00524489
ELOVL6	0.965385	0.938977	0.992536	0.0127967
PPA2	0.987307	0.976923	0.997801	0.0178799
DLAT	0.983294	0.969285	0.997505	0.0213828
SDHB	0.995063	0.99046	0.999687	0.0364185
IMPA2	0.991678	0.983059	1.00037	0.0606075
ETHE1	0.997974	0.995861	1.00009	0.0607809
COX5A	0.998808	0.997381	1.00024	0.10211
FH	0.996733	0.992506	1.00098	0.131359
UQCRC1	0.99895	0.997555	1.00035	0.140774
FUT6	0.991042	0.979066	1.00316	0.1469
CA2	0.998463	0.996306	1.00062	0.163202
PAPSS2	0.997004	0.992443	1.00159	0.19977
UQCRFS1	0.996776	0.990871	1.00272	0.286826
UQCRC2	0.998363	0.995327	1.00141	0.29166
ECHDC1	0.992651	0.978612	1.00689	0.310086
MDH1	0.996387	0.989393	1.00343	0.313794
MAN1A1	0.995527	0.986834	1.0043	0.316338
NDUFS4	0.997077	0.991326	1.00286	0.321254
SGPP1	0.988849	0.964854	1.01344	0.370947
AKR7A2	0.997379	0.991501	1.00329	0.384118
IDI1	0.996541	0.988744	1.0044	0.387313
PLA2G2A	0.999904	0.999671	1.00014	0.420508
ATP6V0D1	0.995581	0.984336	1.00695	0.444729
B3GNT2	1.00445	0.992973	1.01606	0.448751
IDH3A	0.986065	0.949067	1.02451	0.472034
GSTM4	0.995509	0.976806	1.01457	0.64181
CBR1	0.998661	0.992077	1.00529	0.691372
PDE4D	0.983759	0.906165	1.068	0.696088
SI	0.999133	0.990259	1.00809	0.848941
LPCAT3	1.00309	0.962331	1.04558	0.884066
PAFAH1B1	1.00157	0.974153	1.02975	0.91196
