# Supplementary material for: SIRT5-mediated desuccinylation of PPA2 enhances HIF-1alpha-dependent adaptation to hypoxic stress and colorectal cancer metastasis
Source: EMBO J. 2025 Mar 31;44(9):2514–40. doi: 10.1038/s44318-025-00416-1 (PMC12048626; doi:10.1038/s44318-025-00416-1)
Supplement: Supplementary file 7 — Dataset EV2 [file 44318_2025_416_MOESM7_ESM.xlsx]

## Sheet: Legend of Dataset EV2
Legend of Dataset EV2:
(Table 1) Candidate E3 ligases of HIF-1α predicted by Ubibrowser database (http://ubibrowser.bio-it.cn/ubibrowser/). Potential E3 ligases with high and middle confidence were shown, and those with low confidence were neglected
(Table 2) Candidate E3 ligases from Tabel 1 were performed molecular docking analysis with PPA2 via ZDOCK (https://zdock.wenglab.org/)
(Table 3) Candidate E3 ligases from Tabel 1 were performed molecular docking analysis with PPA2 via HDOCK (http://hdock.phys.hust.edu.cn/)

## Sheet: Table 1
Table 1. Candidate E3 ligases of HIF-1α predicted by ubibrowser database (http://ubibrowser.bio-it.cn/ubibrowser/)
Rank	Gene symbol	Gene description	Score	Confidence level
1	SKP2	S-phase kinase-associated protein 2	0.81	HIGH
2	UBE4B	Ubiquitin conjugation factor E4 B	0.781	HIGH
3	MDM2	E3 ubiquitin-protein ligase Mdm2	0.768	HIGH
4	SYVN1	E3 ubiquitin-protein ligase synoviolin	0.759	MIDDLE
5	RANBP2	E3 SUMO-protein ligase RanBP2	0.755	MIDDLE
6	BTRC	F-box/WD repeat-containing protein 1A	0.741	MIDDLE
7	TTC3	E3 ubiquitin-protein ligase TTC3	0.738	MIDDLE
8	HECTD3	E3 ubiquitin-protein ligase HECTD3	0.738	MIDDLE
9	UBE4A	Ubiquitin conjugation factor E4 A	0.727	MIDDLE
10	FANCG	Fanconi anemia group G protein	0.717	MIDDLE
11	FBXL12	F-box/LRR-repeat protein 12	0.717	MIDDLE
12	FBXW11	F-box/WD repeat-containing protein 11	0.713	MIDDLE
13	FBXO11	F-box only protein 11	0.713	MIDDLE
14	CBLC	E3 ubiquitin-protein ligase CBL-C	0.705	MIDDLE
15	LNX1	E3 ubiquitin-protein ligase LNX	0.705	MIDDLE
16	LITAF	Lipopolysaccharide-induced tumor necrosis factor-alpha factor	0.705	MIDDLE
17	FBXW4	F-box/WD repeat-containing protein 4	0.704	MIDDLE
18	SOCS7	Suppressor of cytokine signaling 7	0.702	MIDDLE
19	FZR1	Fizzy-related protein homolog	0.701	MIDDLE
20	RAPSN	43 kDa receptor-associated protein of the synapse	0.698	MIDDLE
21	DTX1	E3 ubiquitin-protein ligase DTX1	0.697	MIDDLE
22	NEDD4	E3 ubiquitin-protein ligase NEDD4	0.697	MIDDLE
23	MIB1	E3 ubiquitin-protein ligase MIB1	0.691	MIDDLE
24	FBXW5	F-box/WD repeat-containing protein 5	0.69	MIDDLE
25	CBL	E3 ubiquitin-protein ligase CBL	0.688	MIDDLE
26	SMURF2	E3 ubiquitin-protein ligase SMURF2	0.686	MIDDLE
27	FBXW7	F-box/WD repeat-containing protein 7	0.681	MIDDLE
28	PPIL2	Peptidyl-prolyl cis-trans isomerase-like 2	0.675	MIDDLE
29	LNX2	Ligand of Numb protein X 2	0.672	MIDDLE
30	CRYAB	Alpha-crystallin B chain	0.671	MIDDLE
31	FBXO18	F-box only protein 18	0.67	MIDDLE
32	PRPF19	Pre-mRNA-processing factor 19	0.668	MIDDLE
Potential E3 ligases with low confidence were neglected

## Sheet: Table 2
Table 2. Candidate E3 ligases of HIF-1α docking with PPA2 (analyzed by ZDOCK, https://zdock.wenglab.org/ )
Rank	Gene symbol	Top1	Top2	Top3	Average docking score
1	CRYAB	2226.76	2218.42	2213.89	2219.69
2	SYVN1	1975.74	1960.97	1924.42	1953.71
3	LITAF	1901.27	1826.17	1814.64	1847.36
4	NEDD4	1796.12	1794.63	1755.98	1782.24
5	PPIL2	1802.93	1765.49	1736.5	1768.31
6	SKP2	1811.66	1736.23	1720.77	1756.22
7	FBXW5	1735.11	1721.04	1706.83	1720.99
8	SOCS7	1791.43	1736.9	1621.71	1716.68
9	UBE4B	1762.09	1631.33	1609.68	1667.7
10	DTX1	1751.09	1608.29	1579.53	1646.3

## Sheet: Table 3
Table 3. Candidate E3 ligases of HIF-1α docking with PPA2 (analyzed by HDOCK, http://hdock.phys.hust.edu.cn/ )
Rank	Gene symbol	Top1	Top2	Top3	Average docking score
1	SYVN1	-310.56	-309.95	-293.73	-304.747
2	CRYAB	-311.24	-284.41	-253.95	-283.2
3	HECTD3	-312.2	-245.31	-241.38	-266.297
4	FBXO11	-300.92	-247.49	-245.31	-264.573
5	LITAF	-260.53	-256.44	-253.2	-256.723
6	NEDD4	-259.75	-255.78	-252.02	-255.85
7	PPIL2	-273.23	-245.86	-243.52	-254.203
8	FBXW4	-271.05	-253.47	-237.42	-253.98
9	BTRC	-285.33	-240.67	-232.76	-252.92
10	FBXO18	-259.38	-246.65	-246.23	-250.753
Explanations: A more negative docking score means a more possible binding model in HDOCK analysis.
