# Supplementary material for: SIRT5-mediated desuccinylation of PPA2 enhances HIF-1alpha-dependent adaptation to hypoxic stress and colorectal cancer metastasis
Source: EMBO J. 2025 Mar 31;44(9):2514–40. doi: 10.1038/s44318-025-00416-1 (PMC12048626; doi:10.1038/s44318-025-00416-1)
Supplement: Supplementary file 8 — Dataset EV3 [file 44318_2025_416_MOESM8_ESM.xlsx]

## Sheet: Legend of Dataset EV3 
Legend of Dataset EV3: Clinical Information of colorectal cancer patients from The First Affiliated Hospital of Sun Yat-sen University (SYSU-FAH).

## Sheet: Dataset EV3
Dataset EV3. Clinical Information
Patient ID	Gender	Age	Race	Location	AJCC stage	Distant metastasis	Histology	Survival Times(year)	live or dead(1)	PPA2 staining Score of tumor	PPA2 staining Score of peritumor	PPA2 expression level
#01	female	47	Asian	Rectum	Ⅰ	no	Adenocarcinoma	2.50129	0	3	8	LOW
#02	male	48	Asian	Ascending Colon	Ⅰ	no	Adenocarcinoma	1.29725	0	2	4	LOW
#03	male	39	Asian	Sigmoid Colon	Ⅲ	no	Adenocarcinoma	5.63523	0	6	N/A	HIGH
#04	female	67	Asian	Sigmoid Colon	Ⅳ	yes	Adenocarcinoma	7.7855	1	2	6	LOW
#05	female	46	Asian	Sigmoid Colon	Ⅱ	no	Adenocarcinoma	1.06156	0	9	12	HIGH
#06	male	70	Asian	Sigmoid Colon	Ⅰ	no	Adenocarcinoma	5.59962	0	8	N/A	HIGH
#07	male	73	Asian	Sigmoid Colon	Ⅱ	no	Adenocarcinoma	0.979555	0	9	8	HIGH
#08	male	52	Asian	Sigmoid Colon	Ⅱ	no	Adenocarcinoma	1.03409	1	3	4	LOW
#09	female	70	Asian	Ascending Colon	Ⅳ	yes	Adenocarcinoma	2.43394	1	2	3	LOW
#10	female	68	Asian	Transverse Colon	Ⅳ	yes	Adenocarcinoma	9.62862	0	1	N/A	LOW
#11	female	65	Asian	Sigmoid Colon	Ⅳ	yes	Adenocarcinoma	0.831311	1	1	2	LOW
#12	male	58	Asian	Descending Colon	Ⅱ	no	Adenocarcinoma	1.90521	1	4	6	LOW
#13	female	43	Asian	Sigmoid Colon	Ⅰ	no	Adenocarcinoma	6.64006	0	9	N/A	HIGH
#14	male	59	Asian	Transverse Colon	Ⅱ	no	Adenocarcinoma	2.73034	1	6	N/A	HIGH
#15	male	51	Asian	Rectum	Ⅰ	no	Adenocarcinoma	2.49058	1	6	N/A	HIGH
#16	male	47	Asian	Rectum	Ⅱ	no	Adenocarcinoma	4.80618	0	6	N/A	HIGH
#17	female	63	Asian	Descending Colon	Ⅲ	no	Adenocarcinoma	1.77143	1	0	4	LOW
#18	male	54	Asian	Sigmoid Colon	Ⅱ	no	Adenocarcinoma	1.57396	0	3	6	LOW
#19	male	48	Asian	Rectum	Ⅳ	yes	Adenocarcinoma	0.117694	0	2	N/A	LOW
#20	female	68	Asian	Rectum	Ⅰ	no	Adenocarcinoma	1.84713	0	12	N/A	HIGH
#21	male	75	Asian	Sigmoid Colon	Ⅳ	yes	Adenocarcinoma	2.33775	0	4	9	LOW
#22	male	84	Asian	Sigmoid Colon	Ⅰ	no	Adenocarcinoma	0.430956	1	2	6	LOW
#23	female	75	Asian	Sigmoid Colon	Ⅲ	no	Adenocarcinoma	3.0684	1	2	0	LOW
#24	male	75	Asian	Transverse Colon	Ⅳ	yes	Adenocarcinoma	4.58268	0	3	6	LOW
#25	female	61	Asian	Ascending Colon	Ⅳ	yes	Adenocarcinoma	1.09349	1	1	2	LOW
#26	male	66	Asian	Rectum	Ⅰ	no	Adenocarcinoma	1.20409	0	6	8	HIGH
#27	female	83	Asian	Sigmoid Colon	Ⅲ	no	Adenocarcinoma	3.65975	1	3	N/A	LOW
#28	female	49	Asian	Sigmoid Colon	Ⅰ	no	Adenocarcinoma	1.68183	0	4	9	LOW
#29	male	38	Asian	Sigmoid Colon	Ⅱ	no	Adenocarcinoma	2.9039	1	2	4	LOW
#30	male	48	Asian	Ascending Colon	Ⅳ	yes	Adenocarcinoma	10.856	0	4	4	LOW
#31	male	52	Asian	Descending Colon	Ⅱ	no	Adenocarcinoma	7.80182	0	8	N/A	HIGH
#32	female	67	Asian	Sigmoid Colon	Ⅱ	no	Adenocarcinoma	10.1994	0	8	N/A	HIGH
#33	male	70	Asian	Sigmoid Colon	Ⅱ	no	Adenocarcinoma	1.56737	0	9	N/A	HIGH
#34	female	53	Asian	Descending Colon	Ⅰ	no	Adenocarcinoma	1.50274	0	6	N/A	HIGH
#35	female	45	Asian	Descending Colon	Ⅲ	no	Adenocarcinoma	3.03031	0	9	12	HIGH
#36	female	49	Asian	Descending Colon	Ⅰ	no	Adenocarcinoma	11.5458	0	6	6	HIGH
#37	male	53	Asian	Sigmoid Colon	Ⅱ	no	Adenocarcinoma	1.04699	0	2	N/A	LOW
#38	male	54	Asian	Sigmoid Colon	Ⅳ	yes	Adenocarcinoma	3.01355	1	2	4	LOW
#39	female	82	Asian	Sigmoid Colon	Ⅰ	no	Adenocarcinoma	4.7209	0	8	N/A	HIGH
#40	male	54	Asian	Descending Colon	Ⅰ	no	Adenocarcinoma	7.76497	1	2	N/A	LOW
#41	male	80	Asian	Ascending Colon	Ⅰ	no	Adenocarcinoma	2.73834	1	1	3	LOW
#42	female	69	Asian	Ascending Colon	Ⅳ	yes	Adenocarcinoma	3.08051	0	4	3	LOW
#43	male	44	Asian	Sigmoid Colon	Ⅰ	no	Adenocarcinoma	1.37704	1	8	N/A	HIGH
#44	female	49	Asian	Sigmoid Colon	Ⅰ	no	Adenocarcinoma	1.24796	1	6	N/A	HIGH
#45	male	62	Asian	Descending Colon	Ⅳ	yes	Adenocarcinoma	0.415479	0	2	6	LOW
#46	female	77	Asian	Rectum	Ⅳ	yes	Adenocarcinoma	1.3389	1	2	4	LOW
#47	male	55	Asian	Descending Colon	Ⅳ	yes	Adenocarcinoma	2.13592	0	2	8	LOW
#48	male	71	Asian	Rectum	Ⅱ	no	Adenocarcinoma	1.29159	0	6	N/A	HIGH
#49	female	53	Asian	Sigmoid Colon	Ⅳ	yes	Adenocarcinoma	3.23116	1	4	3	LOW
#50	male	53	Asian	Descending Colon	Ⅰ	no	Adenocarcinoma	2.68183	0	6	8	HIGH
#51	male	64	Asian	Ascending Colon	Ⅰ	no	Adenocarcinoma	1.76924	1	2	3	LOW
#52	male	50	Asian	Rectum	Ⅲ	no	Adenocarcinoma	0.80064	1	4	4	LOW
#53	male	74	Asian	Ascending Colon	Ⅳ	yes	Adenocarcinoma	2.1756	0	1	6	LOW
#54	female	67	Asian	Ascending Colon	Ⅱ	no	Adenocarcinoma	3.49058	0	6	9	HIGH
#55	male	55	Asian	Descending Colon	Ⅲ	no	Adenocarcinoma	1.33906	0	3	6	LOW
#56	female	79	Asian	Sigmoid Colon	Ⅱ	no	Adenocarcinoma	6.40616	0	3	6	LOW
#57	female	78	Asian	Transverse Colon	Ⅳ	yes	Adenocarcinoma	1.87848	0	2	6	LOW
#58	male	57	Asian	Sigmoid Colon	Ⅲ	no	Adenocarcinoma	6.90521	1	6	8	HIGH
#59	male	39	Asian	Rectum	Ⅲ	no	Adenocarcinoma	0.558396	1	3	9	LOW
#60	male	75	Asian	Descending Colon	Ⅳ	yes	Adenocarcinoma	1.58811	1	6	N/A	HIGH
#61	female	76	Asian	Ascending Colon	Ⅳ	yes	Adenocarcinoma	1.20048	0	8	N/A	HIGH
#62	female	59	Asian	Ascending Colon	Ⅲ	no	Adenocarcinoma	1.52383	0	12	N/A	HIGH
#63	female	77	Asian	Rectum	Ⅱ	no	Adenocarcinoma	3.43707	1	8	N/A	HIGH
#64	female	86	Asian	Sigmoid Colon	Ⅱ	no	Adenocarcinoma	2.2178	0	8	N/A	HIGH
#65	male	55	Asian	Transverse Colon	Ⅳ	yes	Adenocarcinoma	1.14789	1	1	9	LOW
#66	male	70	Asian	Sigmoid Colon	Ⅲ	no	Adenocarcinoma	3.28312	1	6	N/A	HIGH
