# Supplementary material for: SIRT5-mediated desuccinylation of PPA2 enhances HIF-1alpha-dependent adaptation to hypoxic stress and colorectal cancer metastasis
Source: EMBO J. 2025 Mar 31;44(9):2514–40. doi: 10.1038/s44318-025-00416-1 (PMC12048626; doi:10.1038/s44318-025-00416-1)
Supplement: Supplementary file 9 — Source data Fig. 1 [file 44318_2025_416_MOESM9_ESM.zip]

Archive with 36 entries (26 files):
- EMBOJ-2024-119243R_SourceDataForFigure 1/
- EMBOJ-2024-119243R_SourceDataForFigure 1/1B/
- EMBOJ-2024-119243R_SourceDataForFigure 1/1B/Rel. migrated cells.xlsx
- EMBOJ-2024-119243R_SourceDataForFigure 1/1B/siDLAT.tif
- EMBOJ-2024-119243R_SourceDataForFigure 1/1B/siELOVL6.tif
- EMBOJ-2024-119243R_SourceDataForFigure 1/1B/siNC.tif
- EMBOJ-2024-119243R_SourceDataForFigure 1/1B/siPPA2.tif
- EMBOJ-2024-119243R_SourceDataForFigure 1/1E/
- EMBOJ-2024-119243R_SourceDataForFigure 1/1E/Rel. PPA2 Expression.xlsx
- EMBOJ-2024-119243R_SourceDataForFigure 1/1F/
- EMBOJ-2024-119243R_SourceDataForFigure 1/1F/PPA2-1.tif
- EMBOJ-2024-119243R_SourceDataForFigure 1/1F/PPA2-2.tif
- EMBOJ-2024-119243R_SourceDataForFigure 1/1F/Rel. PPA2 protein Level.xlsx
- EMBOJ-2024-119243R_SourceDataForFigure 1/1F/β-actin-1.tif
- EMBOJ-2024-119243R_SourceDataForFigure 1/1F/β-actin-2.tif
- EMBOJ-2024-119243R_SourceDataForFigure 1/1G/
- EMBOJ-2024-119243R_SourceDataForFigure 1/1G/Peritumoral.tif
- EMBOJ-2024-119243R_SourceDataForFigure 1/1G/PPA2 IHC score-1G .xlsx
- EMBOJ-2024-119243R_SourceDataForFigure 1/1G/Read me.txt
- EMBOJ-2024-119243R_SourceDataForFigure 1/1G/Tumor.tif
- EMBOJ-2024-119243R_SourceDataForFigure 1/1H/
- EMBOJ-2024-119243R_SourceDataForFigure 1/1H/PPA2 IHC score-1H.xlsx
- EMBOJ-2024-119243R_SourceDataForFigure 1/1H/Read me.txt
- EMBOJ-2024-119243R_SourceDataForFigure 1/1H/stage I.tif
- EMBOJ-2024-119243R_SourceDataForFigure 1/1H/stage IV.tif
- EMBOJ-2024-119243R_SourceDataForFigure 1/1I/
- EMBOJ-2024-119243R_SourceDataForFigure 1/1I/Metastatic.tif
- EMBOJ-2024-119243R_SourceDataForFigure 1/1I/No metastatic.tif
- EMBOJ-2024-119243R_SourceDataForFigure 1/1I/PPA2 IHC score-1I.xlsx
- EMBOJ-2024-119243R_SourceDataForFigure 1/1I/Read me.txt
- EMBOJ-2024-119243R_SourceDataForFigure 1/1J/
- EMBOJ-2024-119243R_SourceDataForFigure 1/1J/Survival data-SYSU.xlsx
- EMBOJ-2024-119243R_SourceDataForFigure 1/1K/
- EMBOJ-2024-119243R_SourceDataForFigure 1/1K/Survival data-TCGA-COAD.xlsx
- EMBOJ-2024-119243R_SourceDataForFigure 1/1L/
- EMBOJ-2024-119243R_SourceDataForFigure 1/1L/Survival data-TCGA-READ.xlsx
