# Supplementary material for: SIRT5-mediated desuccinylation of PPA2 enhances HIF-1alpha-dependent adaptation to hypoxic stress and colorectal cancer metastasis
Source: EMBO J. 2025 Mar 31;44(9):2514–40. doi: 10.1038/s44318-025-00416-1 (PMC12048626; doi:10.1038/s44318-025-00416-1)
Supplement: Supplementary file 9 — Source data Fig. 1 [file 44318_2025_416_MOESM9_ESM.zip › EMBOJ-2024-119243R_SourceDataForFigure 1/1E/Rel. PPA2 Expression.xlsx]

## Sheet: Sheet1
	Rel. PPA2 mRNA level
Patient number	Peritumoral	Tumor
#1	1.03793	0.513922
#2	2.78351	0.470467
#3	16.9748	3.96027
#4	0.401957	0.505745
#5	7.4731	0.639495
#6	3.73495	1.92236
#7	0.413722	0.081701
#8	5.2799	0.36595
#9	4.64841	10.2369
#10	0.237626	0.131236
#11	1.55789	0.588694
#12	0.769824	0.10781
#13	9.65747	4.46797
#14	10.1347	5.65124
#15	3.36698	1.1876
#16	2.51941	0.061369
#17	15.8233	3.38455
#18	5.24932	1.779
#19	1.23849	0.277411
#20	12.5894	7.93895
#21	7.61	8.14034
#22	4.46	6.04162
#23	8.39905	2.35453
#24	1.42096	0.19609
#25	0.56584	0.166832
#26	16.8486	8.49379
#27	8.49216	3.75713
#28	6.19401	3.41913
#29	0.676272	0.233013
