# Supplementary material for: SIRT5-mediated desuccinylation of PPA2 enhances HIF-1alpha-dependent adaptation to hypoxic stress and colorectal cancer metastasis
Source: EMBO J. 2025 Mar 31;44(9):2514–40. doi: 10.1038/s44318-025-00416-1 (PMC12048626; doi:10.1038/s44318-025-00416-1)
Supplement: Supplementary file 9 — Source data Fig. 1 [file 44318_2025_416_MOESM9_ESM.zip › EMBOJ-2024-119243R_SourceDataForFigure 1/1F/Rel. PPA2 protein Level.xlsx]

## Sheet: Sheet1
	Rel. PPA2 protein level
samaple number	Peritumoral	Tumor
#1	5.60956	1.8957
#2	4.9301	2.83259
#3	5.59384	1.14641
#4	3.74809	2.39861
#5	7.96293	3.74849
#6	5.18906	3.41817
#7	6.07388	3.34591
#8	4.11334	1

## Sheet: Sheet2
Sample	PPA2 intensity	β-actin intensity	PPA2/β-actin	Rel. PPA2 protein level
1T	151256	209783	0.721012	5.60956
1N	50478	207166	0.24366	1.8957
2T	149137	235351	0.633679	4.9301
2N	82322	226109	0.364081	2.83259
3T	154968	215535	0.718992	5.59385
3N	30515	207091	0.147351	1.14641
4T	88681	184080	0.481752	3.74809
4N	62682	203315	0.3083	2.39861
5T	221626	216538	1.0235	7.96293
5N	111682	231800	0.481803	3.74849
6T	150073	225009	0.666964	5.18906
6N	101853	231828	0.439347	3.41817
7T	177862	227826	0.780692	6.07388
7N	107756	250561	0.430059	3.34591
8T	132400	250426	0.528699	4.11334
8N	32181	250372	0.128533	1
Notes: The intensity of the western blot bands was measured using ImageJ software.
