# Supplementary material for: SIRT5-mediated desuccinylation of PPA2 enhances HIF-1alpha-dependent adaptation to hypoxic stress and colorectal cancer metastasis
Source: EMBO J. 2025 Mar 31;44(9):2514–40. doi: 10.1038/s44318-025-00416-1 (PMC12048626; doi:10.1038/s44318-025-00416-1)
Supplement: Supplementary file 9 — Source data Fig. 1 [file 44318_2025_416_MOESM9_ESM.zip › EMBOJ-2024-119243R_SourceDataForFigure 1/1G/PPA2 IHC score-1G .xlsx]

## Sheet: Sheet1
	Peritumoral			Tumor
patient ID	intensity(0-3)	area(1-4)	IHC score	intensity(0-3)	area(1-4)	IHC score
#01	2	4	8	1	3	3
#02	2	2	4	1	2	2
#04	3	2	6	2	1	2
#05	3	4	12	3	3	9
#07	2	4	8	3	3	9
#08	2	2	4	1	3	3
#09	3	1	3	1	2	2
#11	1	2	2	1	1	1
#12	2	3	6	1	4	4
#17	2	2	4	0	-	0
#18	3	2	6	3	1	3
#21	3	3	9	2	2	4
#22	2	3	6	1	2	2
#23	0	-	0	2	1	2
#24	3	2	6	3	1	3
#25	2	1	2	1	1	1
#26	2	4	8	3	2	6
#28	3	3	9	1	4	4
#29	1	4	4	2	1	2
#30	2	2	4	2	2	4
#35	3	4	12	3	3	9
#36	3	2	6	3	2	6
#38	2	2	4	1	2	2
#41	3	1	3	1	1	1
#42	1	3	3	1	4	4
#45	3	2	6	1	2	2
#46	2	2	4	1	2	2
#47	2	4	8	1	2	2
#49	1	3	3	1	4	4
#50	2	4	8	2	3	6
#51	3	1	3	1	2	2
#52	2	2	4	1	4	4
#53	3	2	6	1	1	1
#54	3	3	9	2	3	6
#55	2	3	6	3	1	3
#56	2	3	6	1	3	3
#57	3	2	6	1	2	2
#58	2	4	8	3	2	6
#59	3	3	9	3	1	3
#65	3	3	9	1	1	1
