# Supplementary material for: SIRT5-mediated desuccinylation of PPA2 enhances HIF-1alpha-dependent adaptation to hypoxic stress and colorectal cancer metastasis
Source: EMBO J. 2025 Mar 31;44(9):2514–40. doi: 10.1038/s44318-025-00416-1 (PMC12048626; doi:10.1038/s44318-025-00416-1)
Supplement: Supplementary file 9 — Source data Fig. 1 [file 44318_2025_416_MOESM9_ESM.zip › EMBOJ-2024-119243R_SourceDataForFigure 1/1G/Read me.txt]

IHC score=intensity score* area score
