# Supplementary material for: SIRT5-mediated desuccinylation of PPA2 enhances HIF-1alpha-dependent adaptation to hypoxic stress and colorectal cancer metastasis
Source: EMBO J. 2025 Mar 31;44(9):2514–40. doi: 10.1038/s44318-025-00416-1 (PMC12048626; doi:10.1038/s44318-025-00416-1)
Supplement: Supplementary file 9 — Source data Fig. 1 [file 44318_2025_416_MOESM9_ESM.zip › EMBOJ-2024-119243R_SourceDataForFigure 1/1H/PPA2 IHC score-1H.xlsx]

## Sheet: Sheet1
Stage Ⅰ/Ⅱ				Stage Ⅲ/Ⅳ
patient ID	intensity(0-3)	area(1-4)	IHC score	patient ID	intensity(0-3)	area(1-4)	IHC score
#01	1	3	3	#03	2	3	6
#02	1	2	2	#04	2	1	2
#05	3	3	9	#09	1	2	2
#06	2	4	8	#10	1	1	1
#07	3	3	9	#11	1	1	1
#08	1	3	3	#17	0	-	0
#12	1	4	4	#19	2	1	2
#13	3	3	9	#21	2	2	4
#14	2	3	6	#23	2	1	2
#15	2	3	6	#24	3	1	3
#16	2	3	6	#25	1	1	1
#18	3	1	3	#27	3	1	3
#20	3	4	12	#30	2	2	4
#22	1	2	2	#35	3	3	9
#26	3	2	6	#38	1	2	2
#28	1	4	4	#42	1	4	4
#29	2	1	2	#45	1	2	2
#31	2	4	8	#46	1	2	2
#32	2	4	8	#47	1	2	2
#33	3	3	9	#49	1	4	4
#34	2	3	6	#52	1	4	4
#36	3	2	6	#53	1	1	1
#37	1	2	2	#55	3	1	3
#39	2	4	8	#57	1	2	2
#40	2	1	2	#58	3	2	6
#41	1	1	1	#59	3	1	3
#43	2	4	8	#60	2	3	6
#44	3	2	6	#61	2	4	8
#48	3	2	6	#62	3	4	12
#50	2	3	6	#65	1	1	1
#51	1	2	2	#66	3	2	6
#54	2	3	6
#56	1	3	3
#63	2	4	8
#64	2	4	8
