# Supplementary material for: SIRT5-mediated desuccinylation of PPA2 enhances HIF-1alpha-dependent adaptation to hypoxic stress and colorectal cancer metastasis
Source: EMBO J. 2025 Mar 31;44(9):2514–40. doi: 10.1038/s44318-025-00416-1 (PMC12048626; doi:10.1038/s44318-025-00416-1)
Supplement: Supplementary file 9 — Source data Fig. 1 [file 44318_2025_416_MOESM9_ESM.zip › EMBOJ-2024-119243R_SourceDataForFigure 1/1I/PPA2 IHC score-1I.xlsx]

## Sheet: Sheet1
Mestastasis yes				Mestastasis no
patient ID	intensity(0-3)	area(1-4)	IHC score	patient ID	intensity(0-3)	area(1-4)	IHC score
#04	2	1	2	#01	1	3	3
#09	1	2	2	#02	1	2	2
#10	1	1	1	#03	2	3	6
#11	1	1	1	#05	3	3	9
#19	2	1	2	#06	2	4	8
#21	2	2	4	#07	3	3	9
#24	3	1	3	#08	1	3	3
#25	1	1	1	#12	1	4	4
#30	2	2	4	#13	3	3	9
#38	1	2	2	#14	2	3	6
#42	1	4	4	#15	2	3	6
#45	1	2	2	#16	2	3	6
#46	1	2	2	#17	0	-	0
#47	1	2	2	#18	3	1	3
#49	1	4	4	#20	3	4	12
#53	1	1	1	#22	1	2	2
#57	1	2	2	#23	2	1	2
#60	2	3	6	#26	3	2	6
#61	2	4	8	#27	3	1	3
#65	1	1	1	#28	1	4	4
				#29	2	1	2
				#31	2	4	8
				#32	2	4	8
				#33	3	3	9
				#34	2	3	6
				#35	3	3	9
				#36	3	2	6
				#37	1	2	2
				#39	2	4	8
				#40	2	1	2
				#41	1	1	1
				#43	2	4	8
				#44	3	2	6
				#48	3	2	6
				#50	2	3	6
				#51	1	2	2
				#52	1	4	4
				#54	2	3	6
				#55	3	1	3
				#56	1	3	3
				#58	3	2	6
				#59	3	1	3
				#62	3	4	12
				#63	2	4	8
				#64	2	4	8
				#66	3	2	6

## Sheet: Sheet2
Mestastasis yes				Mestastasis no
patient ID	intensity(0-3)	area(1-4)	IHC score	patient ID	intensity(0-3)	area(1-4)	IHC score
#04	2	1	2	#01	1	3	3
#09	1	2	2	#02	1	2	2
#10	1	1	1	#03	2	3	6
#11	1	1	1	#05	3	3	9
#19	2	1	2	#06	2	4	8
#21	2	2	4	#07	3	3	9
#24	3	1	3	#08	1	3	3
#25	1	1	1	#12	1	4	4
#30	2	2	4	#13	3	3	9
#38	1	2	2	#14	2	3	6
#42	1	4	4	#15	2	3	6
#45	1	2	2	#16	2	3	6
#46	1	2	2	#17	0	-	0
#47	1	2	2	#18	3	1	3
#49	1	4	4	#20	3	4	12
#53	1	1	1	#22	1	2	2
#57	1	2	2	#23	2	1	2
#60	2	3	6	#26	3	2	6
#61	2	4	8	#27	3	1	3
#65	1	1	1	#28	1	4	4
				#29	2	1	2
				#31	2	4	8
				#32	2	4	8
				#33	3	3	9
				#34	2	3	6
				#35	3	3	9
				#36	3	2	6
				#37	1	2	2
				#39	2	4	8
				#40	2	1	2
				#41	1	1	1
				#43	2	4	8
				#44	3	2	6
				#48	3	2	6
				#50	2	3	6
				#51	1	2	2
				#52	1	4	4
				#54	2	3	6
				#55	3	1	3
				#56	1	3	3
				#58	3	2	6
				#59	3	1	3
				#62	3	4	12
				#63	2	4	8
				#64	2	4	8
				#66	3	2	6
