# Supplementary material for: SIRT5-mediated desuccinylation of PPA2 enhances HIF-1alpha-dependent adaptation to hypoxic stress and colorectal cancer metastasis
Source: EMBO J. 2025 Mar 31;44(9):2514–40. doi: 10.1038/s44318-025-00416-1 (PMC12048626; doi:10.1038/s44318-025-00416-1)
Supplement: Supplementary file 9 — Source data Fig. 1 [file 44318_2025_416_MOESM9_ESM.zip › EMBOJ-2024-119243R_SourceDataForFigure 1/1J/Survival data-SYSU.xlsx]

## Sheet: Sheet1
Patient ID	Survival or not (1:Yes;0:No)	Survival Time (years)	PPA2 level
#01	0	2.50129	Low
#02	0	1.29725	Low
#03	0	5.63523	High
#04	1	7.7855	Low
#05	0	1.06156	High
#06	0	5.59962	High
#07	0	0.979555	High
#08	1	1.03409	Low
#09	1	2.43394	Low
#10	0	9.62862	Low
#11	1	0.831311	Low
#12	1	1.90521	Low
#13	0	6.64006	High
#14	1	2.73034	High
#15	1	2.49058	High
#16	0	4.80618	High
#17	1	1.77143	Low
#18	0	1.57396	Low
#19	0	0.117694	Low
#20	0	1.84713	High
#21	0	2.33775	Low
#22	1	0.430956	Low
#23	1	3.0684	Low
#24	0	4.58268	Low
#25	1	1.09349	Low
#26	0	1.20409	High
#27	1	3.65975	Low
#28	0	1.68183	Low
#29	1	2.90389	Low
#30	0	10.856	Low
#31	0	7.80182	High
#32	0	10.1994	High
#33	0	1.56737	High
#34	0	1.50274	High
#35	0	3.03031	High
#36	0	11.5458	High
#37	0	1.04699	Low
#38	1	3.01355	Low
#39	0	4.7209	High
#40	1	7.76497	Low
#41	1	2.73834	Low
#42	0	3.08051	Low
#43	1	1.37704	High
#44	1	1.24796	High
#45	0	0.415479	Low
#46	1	1.3389	Low
#47	0	2.13592	Low
#48	0	1.29159	High
#49	1	3.23116	Low
#50	0	2.68183	High
#51	1	1.76924	Low
#52	1	0.80064	Low
#53	0	2.1756	Low
#54	0	3.49058	High
#55	0	1.33906	Low
#56	0	6.40616	Low
#57	0	1.87848	Low
#58	1	6.90521	High
#59	1	0.558396	Low
#60	1	1.58811	High
#61	0	1.20048	High
#62	0	1.52383	High
#63	1	3.43707	High
#64	0	2.2178	High
#65	1	1.14789	Low
#66	1	3.28312	High

## Sheet: Sheet2
TIME	LEVL
0.117694	LOW
0.415479	LOW
0.430956	LOW
0.558396	LOW
0.80064	LOW
0.831311	LOW
0.979555	HIGH
1.03409	LOW
1.04699	LOW
1.06156	HIGH
1.09349	LOW
1.14789	LOW
1.20048	HIGH
1.20409	HIGH
1.24796	HIGH
1.29159	HIGH
1.29725	LOW
1.3389	LOW
1.33906	LOW
1.37704	HIGH
1.50274	HIGH
1.52383	HIGH
1.56737	HIGH
1.57396	LOW
1.58811	HIGH
1.68183	LOW
1.76924	LOW
1.77143	LOW
1.84713	HIGH
1.87848	LOW
1.90521	LOW
2.13592	LOW
2.1756	LOW
2.2178	HIGH
2.33775	LOW
2.43394	LOW
2.49058	HIGH
2.50129	LOW
2.68183	HIGH
2.73034	HIGH
2.73834	LOW
2.90389	LOW
3.01355	LOW
3.03031	HIGH
3.0684	LOW
3.08051	LOW
3.23116	LOW
3.28312	HIGH
3.43707	HIGH
3.49058	HIGH
3.65975	LOW
4.58268	LOW
4.7209	HIGH
4.80618	HIGH
5.59962	HIGH
5.63523	HIGH
6.40616	LOW
6.64006	HIGH
6.90521	HIGH
7.76497	LOW
7.7855	LOW
7.80182	HIGH
9.62862	LOW
10.1994	HIGH
10.856	LOW
11.5458	HIGH
