# Supplementary material for: SIRT5-mediated desuccinylation of PPA2 enhances HIF-1alpha-dependent adaptation to hypoxic stress and colorectal cancer metastasis
Source: EMBO J. 2025 Mar 31;44(9):2514–40. doi: 10.1038/s44318-025-00416-1 (PMC12048626; doi:10.1038/s44318-025-00416-1)
Supplement: Supplementary file 9 — Source data Fig. 1 [file 44318_2025_416_MOESM9_ESM.zip › EMBOJ-2024-119243R_SourceDataForFigure 1/1K/Survival data-TCGA-COAD.xlsx]

## Sheet: Sheet1
Sample	Stage	Survival time (years)	Survival or not (1:Yes;0:No)	PPA2 expression (FPKM)	PPA2 level
TCGA-A6-2683-01A	stage:iv	1.38082	1	4.2	LOW
TCGA-AA-A03F-01A	stage:iii	1.50411	1	5.2	LOW
TCGA-NH-A8F8-01A	stage:iv	1.4	1	6.2	LOW
TCGA-AA-3841-01A	stage:iia	3.07945	0	6.7	LOW
TCGA-A6-A56B-01A	stage:iiib	4.68767	1	7.2	LOW
TCGA-F4-6460-01A	stage:iiib	2.66301	1	7.5	LOW
TCGA-CM-4747-01A	stage:iva	2.08493	0	7.7	LOW
TCGA-AA-A01T-01A	stage:iii	2.75343	0	7.8	LOW
TCGA-AA-3514-01A	stage:i	0.084932	0	7.9	LOW
TCGA-AY-6196-01A	stage:iiic	0.016438	0	7.9	LOW
TCGA-4N-A93T-01A	stage:iiib	0.4	0	8	LOW
TCGA-AA-A004-01A	stage:iia	1.16164	0	8.1	LOW
TCGA-A6-2672-01B	stage:iiib	3.88767	0	8.2	LOW
TCGA-CM-5348-01A	stage:iiib	1.91507	0	8.2	LOW
TCGA-F4-6703-01A	stage:iia	3.98904	0	8.3	LOW
TCGA-AZ-6598-01A	stage:ii	4.11781	1	8.4	LOW
TCGA-AA-3517-01A	stage:iia	3.24932	0	8.5	LOW
TCGA-DM-A1HA-01A	stage:iiic	10.9589	0	8.7	LOW
TCGA-AA-3667-01A	stage:i	1.16712	0	8.8	LOW
TCGA-AD-6901-01A		1.86849	1	8.8	LOW
TCGA-AA-3715-01A	stage:ii	1.5863	1	9	LOW
TCGA-CM-6170-01A	stage:i	1.25205	0	9	LOW
TCGA-WS-AB45-01A	stage:iia	5.83562	0	9	LOW
TCGA-G4-6299-01A	stage:iiic	6.2137	0	9	LOW
TCGA-AA-3812-01A	stage:iia	2.92055	0	9.1	LOW
TCGA-CA-6719-01A	stage:iia	1.19178	0	9.1	LOW
TCGA-D5-6534-01A	stage:iia	3.60548	0	9.1	LOW
TCGA-G4-6298-01A	stage:iiib	1.9589	1	9.2	LOW
TCGA-AA-3511-01A	stage:ii	0.580822	0	9.3	LOW
TCGA-D5-6928-01A	stage:iia	0.969863	0	9.3	LOW
TCGA-A6-A5ZU-01A	stage:iiib	0.80274	0	9.4	LOW
TCGA-CM-5344-01A	stage:iiib	1.83562	0	9.5	LOW
TCGA-AA-3848-01A	stage:iiic	0.838356	1	9.6	LOW
TCGA-F4-6459-01A	stage:iiib	0.717808	1	9.6	LOW
TCGA-SS-A7HO-01A	stage:iib	5.01096	0	9.7	LOW
TCGA-AA-A01C-01A	stage:iiia	1.25205	0	9.7	LOW
TCGA-G4-6297-01A	stage:iv	6.86575	0	9.7	LOW
TCGA-A6-2675-01A	stage:iia	3.61918	0	9.8	LOW
TCGA-A6-6654-01A	stage:iiib	1.98904	0	9.8	LOW
TCGA-NH-A6GA-01A	stage:iiic	0.827397	1	9.8	LOW
TCGA-G4-6302-01A	stage:iia	5.60822	1	9.9	LOW
TCGA-A6-6142-01A	stage:iva	2.09041	0	9.9	LOW
TCGA-A6-6651-01A	stage:iiib	1.8137	0	9.9	LOW
TCGA-AD-6895-01A	stage:iiib	2.09041	0	9.9	LOW
TCGA-AY-4070-01A	stage:iiic	1.3589	1	10	LOW
TCGA-AA-3531-01A	stage:iia	2.83562	0	10.1	LOW
TCGA-AA-3975-01A	stage:i	2.83836	0	10.1	LOW
TCGA-CM-6171-01A	stage:i	1.16986	0	10.1	LOW
TCGA-G4-6314-01A	stage:iv	2.99452	0	10.2	LOW
TCGA-NH-A6GB-01A	stage:iiic	1.30411	0	10.3	LOW
TCGA-AA-A03J-01A	stage:i	3.4137	0	10.4	LOW
TCGA-AA-A00F-01A	stage:iiic	2.83562	0	10.4	LOW
TCGA-AA-A01X-01A	stage:iii	2.16712	0	10.4	LOW
TCGA-AZ-4323-01A	stage:iv	0.117808	1	10.4	LOW
TCGA-D5-6540-01A	stage:i	1.3452	0	10.5	LOW
TCGA-F4-6855-01A	stage:iia	3.95069	0	10.5	LOW
TCGA-NH-A50U-01A	stage:iva	0.915068	1	10.5	LOW
TCGA-CM-4743-01A	stage:iia	1.92055	0	10.6	LOW
TCGA-CM-6679-01A	stage:iia	0.838356	0	10.6	LOW
TCGA-AA-A01F-01A	stage:iiib	2.66849	0	10.6	LOW
TCGA-AA-3549-01A	stage:i	1.75069	0	10.7	LOW
TCGA-DM-A1DB-01A	stage:iia	3.69315	1	10.7	LOW
TCGA-CM-6167-01A	stage:iiic	1.24931	0	10.7	LOW
TCGA-AA-3952-01A	stage:iiic	0.167123	1	10.8	LOW
TCGA-CA-6715-01A	stage:iiib	1.04931	0	10.8	LOW
TCGA-A6-5667-01A	stage:iiib	2.43014	0	10.9	LOW
TCGA-F4-6809-01A	stage:iva	1.10411	1	10.9	LOW
TCGA-NH-A6GC-01A	stage:ivb	1.06575	0	10.9	LOW
TCGA-AZ-4308-01A	stage:iiib	9.10685	0	11	LOW
TCGA-DM-A285-01A	stage:iv	0.490411	1	11	LOW
TCGA-DM-A28A-01A	stage:iiic	2.20548	1	11	LOW
TCGA-D5-6533-01A		2.12329	0	11	LOW
TCGA-A6-6649-01A	stage:iiib	2.0137	0	11.1	LOW
TCGA-RU-A8FL-01A	stage:iiib	3.22466	0	11.1	LOW
TCGA-A6-2680-01A	stage:ii	2.92603	0	11.4	LOW
TCGA-CM-6164-01A	stage:iia	2.41918	0	11.4	LOW
TCGA-D5-6924-01A	stage:iia	1.19178	0	11.4	LOW
TCGA-A6-6781-01B	stage:iiic	1.63836	0	11.4	LOW
TCGA-AA-3672-01A	stage:iii	0.076712	0	11.5	LOW
TCGA-AA-3811-01A	stage:iii	0.838356	1	11.5	LOW
TCGA-AZ-6607-01A	stage:iv	0.265753	1	11.5	LOW
TCGA-CM-5868-01A	stage:iva	1.41918	0	11.6	LOW
TCGA-AA-A02W-01A	stage:i	3.41644	0	11.8	LOW
TCGA-AA-3662-01A	stage:iv	0.50411	0	11.8	LOW
TCGA-AZ-6603-01A		2.46301	1	11.8	LOW
TCGA-AA-3489-01A	stage:ii	0.586301	1	11.9	LOW
TCGA-AA-3496-01A	stage:ii	0.084932	0	11.9	LOW
TCGA-AA-3660-01A	stage:ii	6.50685	0	11.9	LOW
TCGA-CM-6169-01A	stage:iia	1.08493	0	11.9	LOW
TCGA-5M-AATE-01A	stage:iia	3.28767	0	12	LOW
TCGA-AD-6964-01A		0.906849	1	12.1	LOW
TCGA-D5-6531-01A	stage:iia	1.47945	0	12.2	LOW
TCGA-A6-6652-01A	stage:iva	2.05753	0	12.2	LOW
TCGA-D5-6538-01A	stage:iiib	1.4274	0	12.2	LOW
TCGA-D5-6926-01A	stage:iiib	0.753425	0	12.2	LOW
TCGA-G4-6310-01A	stage:iiib	5.30137	0	12.2	LOW
TCGA-AZ-6600-01A	stage:iv	1.00822	1	12.3	LOW
TCGA-A6-2671-01A	stage:iv	3.64657	1	12.4	LOW
TCGA-G4-6321-01A	stage:iii	1.8411	0	12.4	LOW
TCGA-A6-2685-01A	stage:iia	3.10411	0	12.5	LOW
TCGA-A6-6782-01A	stage:iib	1.69041	0	12.5	LOW
TCGA-AY-4071-01A	stage:i	0.079452	1	12.5	LOW
TCGA-G4-6625-01A	stage:iia	7.64931	0	12.5	LOW
TCGA-CK-6748-01A	stage:iv	0.167123	0	12.5	LOW
TCGA-G4-6311-01A	stage:iii	3.28493	0	12.5	LOW
TCGA-A6-6140-01A	stage:iia	2.01096	0	12.6	LOW
TCGA-AZ-4616-01A	stage:iv	0.427397	1	12.6	LOW
TCGA-QG-A5YW-01A	stage:iiic	2.45479	0	12.6	LOW
TCGA-3L-AA1B-01A	stage:i	1.30137	0	12.8	LOW
TCGA-AY-A71X-01A	stage:i	1.61096	0	12.8	LOW
TCGA-AA-3870-01A	stage:iv	2.49863	0	12.8	LOW
TCGA-AA-A02F-01A	stage:iv	3.33151	0	12.8	LOW
TCGA-A6-5656-01B	stage:i	2.74247	0	12.9	LOW
TCGA-D5-6536-01A	stage:iia	1.48767	0	12.9	LOW
TCGA-D5-6929-01A	stage:iv	1.11781	0	12.9	LOW
TCGA-DM-A288-01A	stage:iiic	1.16986	1	12.9	LOW
TCGA-F4-6569-01A	stage:i	2.97808	0	13	LOW
TCGA-CA-5254-01A	stage:iia	1.05753	0	13.1	LOW
TCGA-F4-6570-01A	stage:iia	0.515068	1	13.1	LOW
TCGA-A6-A565-01A	stage:iiic	1.35343	1	13.1	LOW
TCGA-AA-A02K-01A	stage:iv	1.16712	1	13.1	LOW
TCGA-CK-4948-01B	stage:iii	12.3343	0	13.1	LOW
TCGA-D5-5539-01A	stage:iiia	1.63288	0	13.1	LOW
TCGA-AD-6899-01A	stage:iiic	0.482192	1	13.2	LOW
TCGA-CK-5912-01A	stage:i	4.09041	1	13.3	LOW
TCGA-D5-6923-01A	stage:i	1.03562	0	13.3	LOW
TCGA-AA-3488-01A	stage:iv	0.419178	1	13.3	LOW
TCGA-AA-A01R-01A	stage:iii	2.91781	0	13.3	LOW
TCGA-D5-5538-01A	stage:iiib	4.55068	1	13.4	LOW
TCGA-A6-2684-01C	stage:i	3.08767	0	13.5	LOW
TCGA-AA-A00Z-01A	stage:iia	1.83288	0	13.5	LOW
TCGA-AA-A02E-01A	stage:iv	0.246575	1	13.5	LOW
TCGA-AA-A02H-01A	stage:iv	0.167123	1	13.5	LOW
TCGA-F4-6704-01A	stage:iiic	0.128767	0	13.5	LOW
TCGA-AY-A69D-01A	stage:iia	1.48767	0	13.6	LOW
TCGA-AA-A01P-01A	stage:iii	3.1726	1	13.6	LOW
TCGA-AZ-4684-01A	stage:iva	5.41644	0	13.6	LOW
TCGA-AA-3966-01A	stage:iia	0.167123	0	13.7	LOW
TCGA-AZ-6599-01A	stage:i	0.564384	1	13.7	LOW
TCGA-CM-6166-01A	stage:i	1.83288	0	13.7	LOW
TCGA-CM-6676-01A	stage:i	0.923288	0	13.7	LOW
TCGA-A6-3810-01A	stage:iia	3.04384	0	13.8	LOW
TCGA-AA-3968-01A	stage:i	1.83288	0	13.8	LOW
TCGA-A6-5664-01A	stage:iiic	1.8411	0	13.8	LOW
TCGA-AA-3930-01A	stage:iv	0.167123	1	13.8	LOW
TCGA-D5-5537-01A		3.78356	1	13.8	LOW
TCGA-NH-A8F7-01A	stage:iia	1.48767	0	13.9	LOW
TCGA-D5-6932-01A	stage:iia	0.947945	0	14	LOW
TCGA-A6-A567-01A	stage:iv	5.15343	1	14	LOW
TCGA-AA-3860-01A	stage:iiib	2.58904	0	14.1	LOW
TCGA-DM-A28F-01A	stage:iiib	2.99726	1	14.1	LOW
TCGA-AU-3779-01A	stage:iia	1.20822	0	14.3	LOW
TCGA-A6-A566-01A	stage:iiib	2.07671	1	14.3	LOW
TCGA-AA-A02O-01A	stage:ii	0.076712	0	14.4	LOW
TCGA-A6-2679-01A	stage:iib	3.74247	0	14.5	LOW
TCGA-D5-6530-01A	stage:i	1.70137	0	14.5	LOW
TCGA-AA-3548-01A	stage:iiic	2.83288	0	14.5	LOW
TCGA-CM-6163-01A	stage:i	0.246575	0	14.6	LOW
TCGA-G4-6295-01A	stage:ii	0.69589	0	14.6	LOW
TCGA-A6-6137-01A	stage:iiib	2.25753	0	14.6	LOW
TCGA-D5-6537-01A	stage:iiib	0.4	1	14.6	LOW
TCGA-AY-6197-01A	stage:iia	1.7863	0	14.7	LOW
TCGA-QG-A5Z1-01A	stage:iiib	0.70137	1	14.7	LOW
TCGA-F4-6806-01A	stage:i	3.45206	0	14.8	LOW
TCGA-AA-A00J-01A	stage:iiib	1.50411	0	14.8	LOW
TCGA-AZ-6606-01A	stage:iv	0.978082	1	14.8	LOW
TCGA-A6-2681-01A	stage:iia	3.8	0	15	LOW
TCGA-AA-A01Z-01A	stage:ii	3.08493	0	15	LOW
TCGA-A6-5657-01A	stage:iiib	2.63562	0	15	LOW
TCGA-F4-6461-01A	stage:iiic	0.926027	1	15	LOW
TCGA-AA-A017-01A	stage:iia	1.25205	0	15.1	LOW
TCGA-D5-6529-01A	stage:iia	1.68219	0	15.1	LOW
TCGA-DM-A1D9-01A	stage:iia	11.6986	0	15.1	LOW
TCGA-CM-6172-01A	stage:iiib	0.917808	0	15.1	LOW
TCGA-A6-2674-01A	stage:iv	3.64657	0	15.2	LOW
TCGA-AA-3506-01A	stage:i	4.83562	0	15.3	LOW
TCGA-AA-3837-01A	stage:iia	3.24932	0	15.3	LOW
TCGA-CK-5913-01A	stage:iia	4.27671	0	15.3	LOW
TCGA-AY-A8YK-01A	stage:iva	1.56986	0	15.3	LOW
TCGA-AA-3856-01A	stage:iia	0.082192	0	15.4	LOW
TCGA-AA-3956-01A	stage:iia	2.83562	0	15.4	LOW
TCGA-CM-5349-01A	stage:iia	2.50685	0	15.4	LOW
TCGA-DM-A0XD-01A	stage:iia	2.03562	1	15.4	LOW
TCGA-5M-AAT4-01A	stage:iv	0.134247	1	15.4	LOW
TCGA-AA-3866-01A	stage:i	1.41918	0	15.5	LOW
TCGA-AA-A01D-01A	stage:iiic	0.915068	1	15.5	LOW
TCGA-CA-6717-01A	stage:iia	1.06301	0	15.6	LOW
TCGA-CK-5916-01A	stage:i	1.76164	1	15.6	LOW
TCGA-D5-6898-01A	stage:i	0.627397	0	15.6	LOW
TCGA-CM-5863-01A	stage:iiib	1.25205	0	15.6	LOW
TCGA-AA-3970-01A	stage:iia	3.00274	0	15.7	LOW
TCGA-AA-A01Q-01A	stage:ii	0.084932	0	15.7	LOW
TCGA-D5-6927-01A	stage:iia	0.786301	0	15.7	LOW
TCGA-DM-A28E-01A	stage:iia	9.99452	0	15.7	LOW
TCGA-AA-A01S-01A	stage:iii	0.084932	0	15.7	LOW
TCGA-D5-5541-01A	stage:iiib	4.66027	0	15.7	LOW
TCGA-D5-6922-01A	stage:iiia	0.843836	0	15.7	LOW
TCGA-AD-6963-01A		2.28493	0	15.8	LOW
TCGA-AZ-6605-01A	stage:iiib	0.435616	1	15.8	LOW
TCGA-CM-6680-01A	stage:iiib	1.00274	0	15.8	LOW
TCGA-G4-6293-01A	stage:iii	11.0986	0	15.8	LOW
TCGA-4T-AA8H-01A	stage:iia	1.05479	0	15.9	LOW
TCGA-A6-4105-01A	stage:iia	1.21096	1	15.9	LOW
TCGA-AA-A02R-01A	stage:iia	1.83562	1	15.9	LOW
TCGA-DM-A1D7-01A	stage:iia	1.10959	1	15.9	LOW
TCGA-F4-6805-01A	stage:iia	2.86849	0	15.9	LOW
TCGA-AA-A01V-01A	stage:i	0.084932	0	16	LOW
TCGA-A6-2677-01B	stage:iiic	2.0274	1	16	LOW
TCGA-AA-A00Q-01A	stage:iiib	3.50137	0	16	LOW
TCGA-AA-3532-01A	stage:iia	2.41644	0	16.1	LOW
TCGA-AA-3538-01A	stage:i	2.16712	0	16.1	LOW
TCGA-CA-6718-01A	stage:iia	0.838356	1	16.1	LOW
TCGA-AA-3562-01A	stage:iiic	1.66575	0	16.1	LOW
TCGA-AA-3842-01A	stage:iiia	3.08493	0	16.1	LOW
TCGA-AD-6965-01A	stage:iiic	2.20548	0	16.2	LOW
TCGA-DM-A0XF-01A	stage:iiic	3.18356	1	16.2	LOW
TCGA-T9-A92H-01A	stage:iia	0.991781	0	16.3	LOW
TCGA-AA-3973-01A	stage:iv	1.08767	0	16.3	LOW
TCGA-D5-6532-01A	stage:iia	1.52055	0	16.4	LOW
TCGA-D5-6541-01A	stage:iia	1.29863	0	16.4	High
TCGA-CM-4748-01A	stage:iiib	2.16986	0	16.5	High
TCGA-G4-6294-01A	stage:iv	2.35068	1	16.5	High
TCGA-CA-6716-01A	stage:iia	1.01644	0	16.6	High
TCGA-CM-6168-01A	stage:iia	1.08219	0	16.6	High
TCGA-D5-7000-01A	stage:i	0.854795	0	16.6	High
TCGA-A6-3807-01A	stage:iiic	2.88767	0	16.6	High
TCGA-A6-6653-01A	stage:i	2.03288	0	16.7	High
TCGA-AA-A00L-01A	stage:iia	3.16986	0	16.7	High
TCGA-CM-6675-01A	stage:ivb	1.08767	0	16.7	High
TCGA-A6-6141-01A	stage:iia	0.69863	0	16.8	High
TCGA-AA-3552-01A	stage:iiic	1.08493	1	16.8	High
TCGA-AA-3681-01A	stage:iii	0.49863	0	16.8	High
TCGA-CM-6678-01A	stage:iva	0.917808	0	16.8	High
TCGA-AA-3510-01A	stage:ii	5.33151	0	16.9	High
TCGA-AA-3713-01A	stage:iv	1.5863	0	16.9	High
TCGA-D5-6931-01A	stage:iiic	1	0	16.9	High
TCGA-F4-6854-01A	stage:iia	0.043836	0	17	High
TCGA-DM-A1DA-01A	stage:iiic	0.624658	1	17	High
TCGA-AD-6548-01A	stage:i	1.78082	0	17.1	High
TCGA-NH-A5IV-01A	stage:iia	1.61096	0	17.1	High
TCGA-A6-6138-01A	stage:i	1.87671	0	17.2	High
TCGA-AA-A00K-01A	stage:iia	1.50411	0	17.2	High
TCGA-G4-6586-01A	stage:iia	2.98356	0	17.2	High
TCGA-CM-6162-01A	stage:iiib	1	0	17.2	High
TCGA-G4-6320-01A	stage:iii	2.20274	0	17.2	High
TCGA-AA-A00D-01A	stage:i	1.58356	0	17.3	High
TCGA-CK-4951-01A	stage:iia	5.84657	1	17.3	High
TCGA-A6-5662-01A	stage:iva	1.96712	0	17.3	High
TCGA-F4-6807-01A	stage:iiic	3.5863	0	17.3	High
TCGA-G4-6303-01A	stage:iv	5.48767	1	17.3	High
TCGA-DM-A282-01A	stage:iia	11.5973	0	17.4	High
TCGA-AZ-4615-01A	stage:iiib	2.7452	0	17.4	High
TCGA-AA-3679-01A	stage:iv	1.25205	0	17.5	High
TCGA-NH-A50V-01A	stage:iiib	1.61096	0	17.5	High
TCGA-AA-3534-01A	stage:iia	2.41644	0	17.6	High
TCGA-AD-A5EK-01A	stage:i	1.36986	0	17.7	High
TCGA-A6-2676-01A	stage:iib	3.57534	1	17.8	High
TCGA-AU-6004-01A	stage:i	2.25753	0	17.8	High
TCGA-AZ-6601-01A	stage:ii	8.33425	1	17.8	High
TCGA-5M-AAT6-01A	stage:iv	0.794521	1	17.8	High
TCGA-A6-2682-01A	stage:iv	1.16164	1	17.8	High
TCGA-G4-6315-01A	stage:iv	5.1589	0	17.8	High
TCGA-G4-6306-01A		3.72329	0	17.8	High
TCGA-CM-4752-01A	stage:iia	1.08493	0	17.9	High
TCGA-QG-A5Z2-01A	stage:i	2.60822	0	17.9	High
TCGA-AA-3846-01A	stage:iia	1.41918	0	18	High
TCGA-AD-6889-01A	stage:iia	6.93699	1	18	High
TCGA-AA-A00O-01A	stage:iiic	2.25205	0	18	High
TCGA-D5-6535-01A	stage:iiib	1.26027	0	18.1	High
TCGA-AA-A00R-01A	stage:i	0.082192	0	18.2	High
TCGA-AZ-6608-01A	stage:iiia	0.161644	1	18.2	High
TCGA-CK-4952-01A	stage:iiic	1.30137	0	18.2	High
TCGA-CM-6677-01A	stage:iia	0.923288	0	18.3	High
TCGA-D5-6920-01A	stage:iia	1.03288	0	18.4	High
TCGA-G4-6627-01A	stage:iia	6.23288	0	18.4	High
TCGA-AD-6890-01A		2.04384	0	18.5	High
TCGA-CM-6161-01A	stage:i	1.25205	0	18.5	High
TCGA-AA-A010-01A	stage:iib	2.91507	0	18.6	High
TCGA-F4-6463-01A	stage:iia	2.97808	0	18.6	High
TCGA-D5-6539-01A		1.0411	0	18.6	High
TCGA-AA-A02J-01A	stage:iv	0.419178	1	18.7	High
TCGA-QG-A5YV-01A	stage:iiic	3.56438	0	18.7	High
TCGA-AA-3971-01A	stage:iii	1.33973	0	18.8	High
TCGA-AA-3554-01A	stage:iia	1.49589	0	18.9	High
TCGA-DM-A1D6-01A	stage:iia	4.1589	1	18.9	High
TCGA-AA-3986-01A	stage:i	1.58904	0	19	High
TCGA-DM-A28K-01A	stage:iia	8.1863	0	19	High
TCGA-AA-3678-01A	stage:iii	3.91781	0	19.1	High
TCGA-G4-6322-01A	stage:iiib	2.16986	0	19.1	High
TCGA-AA-A00E-01A	stage:iia	2.50137	0	19.2	High
TCGA-AD-5900-01A	stage:i	1.0137	0	19.2	High
TCGA-AA-A00A-01A	stage:iia	3.16986	0	19.3	High
TCGA-G4-6323-01A	stage:ia	1.14794	0	19.3	High
TCGA-A6-6648-01A	stage:iva	2.09863	0	19.3	High
TCGA-AA-3994-01A	stage:iiib	2.25205	0	19.3	High
TCGA-AA-3543-01A	stage:i	0.082192	0	19.4	High
TCGA-CA-5255-01A	stage:iia	1.03014	0	19.4	High
TCGA-G4-6588-01A	stage:iia	2.18082	0	19.4	High
TCGA-NH-A50T-01A	stage:iia	1.51507	0	19.4	High
TCGA-AA-3989-01A	stage:iv	0.663014	1	19.4	High
TCGA-CK-4950-01A	stage:iiib	7.12055	0	19.4	High
TCGA-CM-4750-01A	stage:iiia	0.668493	0	19.5	High
TCGA-G4-6309-01A	stage:iiib	7.12329	0	19.5	High
TCGA-AA-3815-01A	stage:iia	2.75343	0	19.7	High
TCGA-AA-A01G-01A	stage:iia	1	0	19.7	High
TCGA-AY-6386-01A	stage:iiib	1.48493	0	19.7	High
TCGA-CM-4751-01A	stage:iiib	2.25205	0	19.7	High
TCGA-F4-6856-01A	stage:i	2.94247	0	19.9	High
TCGA-AD-6888-01A	stage:iiib	1.29315	1	20	High
TCGA-DM-A1HB-01A	stage:iiib	11.3041	0	20	High
TCGA-AM-5821-01A	stage:iia	0.076712	0	20.1	High
TCGA-CK-6747-01A	stage:iia	6.91233	0	20.1	High
TCGA-QG-A5YX-01A	stage:iia	2.74795	0	20.1	High
TCGA-AA-A01K-01A	stage:iiic	2.58356	0	20.1	High
TCGA-AA-3655-01A	stage:ii	5.08493	0	20.2	High
TCGA-AA-3858-01A	stage:i	2.58904	0	20.2	High
TCGA-A6-5661-01A	stage:iia	2.79452	0	20.4	High
TCGA-AA-3833-01A	stage:iia	1.32877	0	20.4	High
TCGA-AA-3979-01A	stage:iia	2	0	20.5	High
TCGA-AY-A54L-01A	stage:i	1.43836	0	20.5	High
TCGA-AA-A00W-01A	stage:i	1.24931	0	20.7	High
TCGA-DM-A1D8-01A		1.04931	1	20.7	High
TCGA-CM-5860-01A	stage:iia	2.66849	0	20.8	High
TCGA-DM-A28C-01A	stage:iia	6.78082	1	20.8	High
TCGA-DM-A1D4-01A	stage:iia	7.72877	1	20.9	High
TCGA-AA-3518-01A	stage:iia	0.084932	0	21	High
TCGA-AA-A024-01A	stage:ii	3.2548	1	21	High
TCGA-AA-3544-01A	stage:i	1.16712	0	21.2	High
TCGA-AA-3560-01A	stage:iiic	1.66575	0	21.2	High
TCGA-CK-4947-01B	stage:iiib	1.46301	0	21.2	High
TCGA-AA-3673-01A	stage:ii	4.16986	0	21.3	High
TCGA-DM-A0X9-01A	stage:iia	9.97534	0	21.3	High
TCGA-A6-5660-01A	stage:iiic	2.43288	0	21.3	High
TCGA-CM-5862-01A	stage:iva	0.419178	1	21.3	High
TCGA-AA-A01I-01A	stage:i	2.58356	0	21.5	High
TCGA-AA-A029-01A	stage:ii	4.33151	0	21.5	High
TCGA-CK-6751-01A	stage:i	10.3562	0	21.5	High
TCGA-CK-5914-01A	stage:iiib	1.83288	0	21.5	High
TCGA-CM-6674-01A	stage:iia	1.07945	0	21.6	High
TCGA-AA-3821-01A	stage:i	0.084932	0	21.7	High
TCGA-D5-6930-01A	stage:iia	1.11233	0	21.7	High
TCGA-DM-A280-01A	stage:iia	0.646575	1	21.7	High
TCGA-G4-6304-01A	stage:iib	4.46849	0	21.9	High
TCGA-AA-3495-01A	stage:i	3.08767	0	22	High
TCGA-QL-A97D-01A	stage:i	1.82466	0	22.2	High
TCGA-AA-3867-01A	stage:iv	2.00274	0	22.3	High
TCGA-A6-5666-01A	stage:iic	2.72603	0	22.4	High
TCGA-DM-A1D0-01A	stage:iia	10.8877	0	22.4	High
TCGA-AA-3877-01A	stage:i	2.58356	0	22.5	High
TCGA-AA-3542-01A	stage:iiic	1.08219	0	22.5	High
TCGA-CM-5861-01A	stage:iia	1.25205	0	22.6	High
TCGA-A6-4107-01A	stage:iiib	2.70411	0	22.6	High
TCGA-AA-3516-01A	stage:iii	1.08493	1	22.7	High
TCGA-AY-5543-01A	stage:iva	2.75068	0	22.7	High
TCGA-AZ-4313-01A	stage:i	6.32877	0	22.9	High
TCGA-F4-6808-01A	stage:i	2.80548	0	22.9	High
TCGA-AA-3696-01A	stage:iv	0.419178	1	22.9	High
TCGA-G4-6307-01A	stage:iiib	4.5863	0	23.2	High
TCGA-AA-3692-01A	stage:iv	3	1	23.4	High
TCGA-AA-3972-01A	stage:iv	4.24932	0	23.5	High
TCGA-AA-A00N-01A	stage:iib	0.334247	1	23.6	High
TCGA-AA-3502-01A	stage:i	2.91781	0	23.7	High
TCGA-G4-6626-01A	stage:iia	3.89589	1	23.7	High
TCGA-AA-3680-01A	stage:iv	0.917808	1	23.7	High
TCGA-AZ-4682-01B	stage:iva	1.86301	1	23.7	High
TCGA-AA-3831-01A	stage:iia	1.49863	0	23.8	High
TCGA-AA-3556-01A	stage:i	1.91781	0	23.9	High
TCGA-AA-3664-01A	stage:ii	4.50137	0	23.9	High
TCGA-CA-5797-01A	stage:iia	1.04931	0	23.9	High
TCGA-CM-5864-01A	stage:i	1.25205	0	23.9	High
TCGA-AA-A02Y-01A	stage:i	3.33151	0	24	High
TCGA-CA-5796-01A	stage:iia	1.03288	0	24	High
TCGA-AA-3855-01A	stage:i	2.67123	0	24.2	High
TCGA-AA-3685-01A	stage:ii	3.08767	0	24.3	High
TCGA-AA-3976-01A	stage:iiia	2.16712	0	24.3	High
TCGA-D5-5540-01A	stage:iia	4.67397	0	24.4	High
TCGA-AA-3862-01A	stage:iia	2.50411	0	24.5	High
TCGA-DM-A28G-01A	stage:iia	5.06575	1	24.5	High
TCGA-A6-3809-01A	stage:iib	2.72877	0	24.6	High
TCGA-CM-4744-01A	stage:i	1.66849	0	24.7	High
TCGA-AA-3525-01A	stage:iiib	0.671233	0	25	High
TCGA-AA-3819-01A	stage:iia	2.08493	0	25.1	High
TCGA-AZ-5407-01A	stage:i	7.35069	0	25.1	High
TCGA-DM-A28M-01A	stage:iia	7.93151	0	25.1	High
TCGA-AA-3494-01A	stage:iv	0.084932	0	25.3	High
TCGA-AA-3854-01A	stage:i	3.00274	0	25.7	High
TCGA-AA-3697-01A	stage:ii	7.08767	0	25.8	High
TCGA-AA-3950-01A	stage:iia	2	0	25.8	High
TCGA-AA-3688-01A	stage:iv	1.58356	0	25.8	High
TCGA-A6-6780-01A	stage:iia	1.67671	0	25.9	High
TCGA-AA-3530-01A	stage:i	1.58904	0	25.9	High
TCGA-AA-3666-01A	stage:iii	0.167123	1	26.1	High
TCGA-AA-A00U-01A	stage:iiib	1.41918	0	26.2	High
TCGA-DM-A28H-01A	stage:iiic	9.75616	0	26.2	High
TCGA-AA-3509-01A	stage:ii	5.24657	0	26.3	High
TCGA-AA-3818-01A	stage:iia	0.082192	1	26.7	High
TCGA-AA-3710-01A	stage:iia	2.24932	0	26.8	High
TCGA-AA-3675-01A	stage:ii	3.92055	0	26.9	High
TCGA-A6-3808-01A	stage:iia	2.77808	0	27.1	High
TCGA-AA-3553-01A	stage:i	2	0	27.2	High
TCGA-AA-3492-01A	stage:ii	0.252055	1	27.4	High
TCGA-A6-2678-01A	stage:iiib	3.52329	0	27.4	High
TCGA-AZ-5403-01A	stage:ii	5.23288	1	27.8	High
TCGA-A6-2686-01A	stage:iia	3.08493	1	27.9	High
TCGA-A6-6650-01A	stage:iia	1.71781	0	28.1	High
TCGA-G4-6628-01A	stage:i	6.6411	0	28.3	High
TCGA-AA-3519-01A	stage:iii	0.756164	0	28.3	High
TCGA-AA-3941-01A	stage:iva	2	0	28.4	High
TCGA-AZ-4614-01A	stage:iva	0.471233	1	28.5	High
TCGA-AA-3555-01A	stage:iia	2.49589	0	28.7	High
TCGA-AA-3869-01A	stage:iv	2.25205	1	28.7	High
TCGA-CM-4746-01A	stage:i	3.08493	0	29.1	High
TCGA-CM-6165-01A	stage:iia	1.33699	0	29.1	High
TCGA-AA-3980-01A	stage:i	2.25205	0	29.2	High
TCGA-G4-6317-01A	stage:iiic	3	0	29.8	High
TCGA-AA-3949-01A	stage:iiib	2.16712	0	30.3	High
TCGA-AA-3526-01A	stage:i	1.58904	0	30.5	High
TCGA-AA-3522-01A	stage:iia	3.08767	0	30.8	High
TCGA-AA-3844-01A	stage:iiic	1.24384	0	31.6	High
TCGA-AA-3520-01A	stage:ii	2.00274	0	31.9	High
TCGA-AA-3864-01A	stage:ii	4.41644	0	31.9	High
TCGA-AM-5820-01A	stage:iva	0.038356	0	31.9	High
TCGA-AA-3861-01A	stage:iia	2.50411	0	32.3	High
TCGA-A6-5665-01A	stage:iia	1.83836	0	32.5	High
TCGA-CA-5256-01A	stage:iia	1.03836	0	33.1	High
TCGA-AA-3663-01A	stage:ii	0.580822	0	33.8	High
TCGA-AA-3875-01A	stage:i	1.50411	0	33.8	High
TCGA-AA-3977-01A		2.08493	0	33.9	High
TCGA-AA-3851-01A	stage:iia	2.75616	0	34	High
TCGA-AA-3955-01A	stage:iiib	1.74795	0	34.3	High
TCGA-AA-3982-01A	stage:iiib	2.25205	0	34.5	High
TCGA-A6-5659-01A	stage:i	2.53699	0	34.6	High
TCGA-AZ-4315-01A	stage:iia	4.86575	0	37.3	High
TCGA-AA-3524-01A	stage:ii	3.00274	0	39	High
TCGA-CM-5341-01A	stage:iiia	2.42192	0	42.3	High
TCGA-AA-3561-01A	stage:iia	1.16164	0	45.5	High
TCGA-AA-3939-01A	stage:iia	1.08219	0	57.8	High
TCGA-AA-3947-01A	stage:iib	2.75068	0	64.1	High
