# Supplementary material for: SIRT5-mediated desuccinylation of PPA2 enhances HIF-1alpha-dependent adaptation to hypoxic stress and colorectal cancer metastasis
Source: EMBO J. 2025 Mar 31;44(9):2514–40. doi: 10.1038/s44318-025-00416-1 (PMC12048626; doi:10.1038/s44318-025-00416-1)
Supplement: Supplementary file 9 — Source data Fig. 1 [file 44318_2025_416_MOESM9_ESM.zip › EMBOJ-2024-119243R_SourceDataForFigure 1/1L/Survival data-TCGA-READ.xlsx]

## Sheet: Sheet1
sample	Stage	Survival or not (1:Yes;0:No)	Survival time (years)	PPA2 expression (FPKM)	PPA2 level
TCGA-AG-3727	Stage III	0	0.082192	5.16178	LOW
TCGA-AG-3726	Stage I	0	0.665753	5.1792	LOW
TCGA-AG-3728	Stage III	0	2.49863	5.7665	LOW
TCGA-EI-6509	Stage III	0	1.41644	5.9479	LOW
TCGA-AG-3883	Stage I	0	0.084932	6.28665	LOW
TCGA-AG-3609	Stage III	0	1.66575	6.29055	LOW
TCGA-AG-A00Y	Stage II	0	1.91781	6.58795	LOW
TCGA-DC-6156	Stage IV	0	2.58356	6.94327	LOW
TCGA-EI-7002	Stage IV	0	0.99726	6.95701	LOW
TCGA-F5-6813	Stage III	1	0.690411	7.30755	LOW
TCGA-AG-3732	Stage I	0	2.74795	7.40153	LOW
TCGA-DY-A1DF	Stage III	1	2.01096	7.43165	LOW
TCGA-EI-7004	--	0	0.70411	7.49096	LOW
TCGA-F5-6812	Stage II	0	3.0411	7.63181	LOW
TCGA-AG-A00H	Stage II	0	2.16438	7.65968	LOW
TCGA-F5-6571	Stage II	0	3.52877	7.73031	LOW
TCGA-CI-6620	Stage IV	0	2.76438	8.03473	LOW
TCGA-F5-6702	Stage IV	1	1.23836	8.2649	LOW
TCGA-AG-3881	Stage II	0	1.5863	8.45044	LOW
TCGA-AG-3882	Stage I	0	1.66575	8.65905	LOW
TCGA-AG-3878	Stage I	0	0.082192	8.75909	LOW
TCGA-AG-4001	Stage II	0	3.00274	8.98015	LOW
TCGA-AG-3885	Stage III	0	1.49589	9.09257	LOW
TCGA-EI-6513	Stage III	0	1.36164	9.21732	LOW
TCGA-AF-A56L	Stage III	0	5.49863	9.26568	LOW
TCGA-CI-6624	Stage I	0	4.01644	9.31312	LOW
TCGA-F5-6863	Stage III	1	0.063014	9.33951	LOW
TCGA-AF-A56N	Stage II	0	0.986301	9.35321	LOW
TCGA-DY-A1H8	Stage III	1	2.71781	9.45695	LOW
TCGA-AF-2690	Stage III	1	0.980822	9.61006	LOW
TCGA-AG-A032	Stage III	0	3.16986	9.80897	LOW
TCGA-DY-A1DD	Stage III	1	4.76986	9.80988	LOW
TCGA-DY-A1DE	Stage II	0	10.7726	9.86355	LOW
TCGA-AG-3999	Stage III	0	2.33699	10.1543	LOW
TCGA-AG-3612	Stage III	0	1.66575	10.6764	LOW
TCGA-AG-4005	Stage IV	0	1.16986	10.9164	LOW
TCGA-AG-A023	Stage IV	1	0.167123	10.9768	LOW
TCGA-DT-5265	Stage II	0	1.05205	10.9893	LOW
TCGA-AG-A014	Stage I	0	1.32877	11.0296	LOW
TCGA-AG-A02X	Stage I	0	3.41644	11.0431	LOW
TCGA-DC-6154	Stage IV	0	1	11.0749	LOW
TCGA-BM-6198	Stage III	0	1.76986	11.3977	LOW
TCGA-AG-A011	Stage II	0	3.08493	11.4684	LOW
TCGA-F5-6811	Stage II	0	2.68219	11.561	LOW
TCGA-AG-3582	Stage IV	1	0.084932	11.7043	LOW
TCGA-AG-3605	Stage IV	0	0.082192	11.7278	LOW
TCGA-F5-6864	Stage III	0	1.03836	11.739	LOW
TCGA-AF-2687	Stage III	0	3.90959	11.8136	LOW
TCGA-F5-6465	Stage II	0	4.12603	11.8719	LOW
TCGA-EI-6514	Stage II	0	1.3589	11.9773	LOW
TCGA-AF-A56K	Stage II	0	7.21918	12.1028	LOW
TCGA-AH-6643	Stage III	1	0.057534	12.1161	LOW
TCGA-AF-2693	Stage I	0	3.16438	12.1376	LOW
TCGA-DC-6158	Stage I	1	0.591781	12.2648	LOW
TCGA-AG-A01N	Stage IV	0	2.58356	12.568	LOW
TCGA-AH-6547	--	1	0.120548	12.8846	LOW
TCGA-AG-3898	Stage II	0	4.00274	12.9182	LOW
TCGA-AG-3890	Stage I	0	1.41918	13.1879	LOW
TCGA-AH-6549	--	0	1.45753	13.1992	LOW
TCGA-CL-5917	Stage III	0	6.50959	13.3373	LOW
TCGA-AG-A016	Stage IV	0	0.756164	13.5288	LOW
TCGA-DC-6157	Stage I	0	4.33151	13.7024	LOW
TCGA-CI-6619	Stage IV	0	0.50411	13.7296	LOW
TCGA-EI-6510	--	0	1.52329	13.8255	LOW
TCGA-AF-2692	Stage II	0	1.12877	13.8689	LOW
TCGA-AF-4110	Stage IV	0	2.49863	13.9161	LOW
TCGA-AG-3592	Stage II	0	2.83562	13.9371	LOW
TCGA-DY-A0XA	Stage II	0	10.537	13.9704	LOW
TCGA-AF-3911	Stage III	0	3.1452	13.9923	LOW
TCGA-EF-5831	Stage II	0	0.347945	13.9997	LOW
TCGA-CI-6621	Stage III	0	1.14794	14.0225	LOW
TCGA-EI-6511	Stage III	0	1.32055	14.1966	LOW
TCGA-AG-3731	Stage IV	0	3.08493	14.2076	HIGH
TCGA-EI-6883	Stage II	0	0.958904	14.2394	HIGH
TCGA-EI-6884	Stage III	0	0.89863	14.3094	HIGH
TCGA-EI-6507	Stage II	0	1.66301	14.3141	HIGH
TCGA-DC-6683	Stage III	0	2.08767	14.4067	HIGH
TCGA-AG-4007	Stage IV	0	0.084932	14.4301	HIGH
TCGA-AG-A008	Stage I	0	1.16164	14.5123	HIGH
TCGA-G5-6235	Stage III	0	4.64658	14.7528	HIGH
TCGA-AF-6655	Stage III	0	1.66849	14.7614	HIGH
TCGA-DC-6160	Stage I	0	3.66849	14.836	HIGH
TCGA-AG-4008	Stage II	0	1.41918	14.9311	HIGH
TCGA-AF-3400	Stage II	0	2.87397	14.9481	HIGH
TCGA-AH-6897	Stage I	0	2.20274	15.0506	HIGH
TCGA-AG-3909	Stage III	0	1.66575	15.1227	HIGH
TCGA-AG-A025	Stage I	0	4.16438	15.1622	HIGH
TCGA-EI-6885	Stage IV	0	1.13699	15.4234	HIGH
TCGA-AG-3896	Stage I	0	0.084932	15.4978	HIGH
TCGA-AG-4022	Stage II	0	3.83562	15.5161	HIGH
TCGA-AG-3587	Stage I	0	3.83562	15.5323	HIGH
TCGA-EI-6506	Stage II	0	1.71233	15.8105	HIGH
TCGA-AH-6644	--	0	2.29589	15.8855	HIGH
TCGA-AF-6136	Stage III	0	2.03014	16.0502	HIGH
TCGA-AG-A01J	Stage II	0	0.084932	16.0718	HIGH
TCGA-EI-6917	Stage III	0	1.4548	16.1644	HIGH
TCGA-DC-6681	Stage IV	0	2.16438	16.1806	HIGH
TCGA-AG-A00C	Stage III	0	0.50137	16.3467	HIGH
TCGA-CI-6622	Stage II	0	3.73151	16.6195	HIGH
TCGA-EI-6881	Stage III	0	1.36712	16.8274	HIGH
TCGA-AG-A015	Stage I	0	3.00274	16.9809	HIGH
TCGA-G5-6641	Stage III	0	2.20274	17.2927	HIGH
TCGA-AG-A036	Stage III	0	9.7589	17.4422	HIGH
TCGA-AG-3893	Stage III	0	2.91781	17.5017	HIGH
TCGA-AG-3581	Stage I	0	0.589041	17.6449	HIGH
TCGA-AG-3608	Stage II	0	1.32877	17.7127	HIGH
TCGA-EI-6512	Stage III	0	1.47397	17.7311	HIGH
TCGA-CI-6623	Stage I	0	3.95343	17.7455	HIGH
TCGA-AG-3578	Stage II	0	2.66849	18.0443	HIGH
TCGA-AG-3742	Stage I	0	0.082192	18.2162	HIGH
TCGA-AG-3593	Stage II	0	2.83562	18.235	HIGH
TCGA-AG-3611	Stage II	0	1.16164	18.3306	HIGH
TCGA-EI-6882	Stage II	0	0.717808	18.8726	HIGH
TCGA-AG-A02N	Stage II	0	5.16438	18.8872	HIGH
TCGA-AG-3887	Stage II	0	3.07945	19.0848	HIGH
TCGA-AF-6672	Stage IV	0	2.04931	19.2496	HIGH
TCGA-AG-3600	Stage III	0	0.50411	19.6113	HIGH
TCGA-AF-2691	Stage I	0	3.5863	19.7911	HIGH
TCGA-DC-4745	Stage III	0	1.75069	20.0242	HIGH
TCGA-EI-6508	Stage III	0	1.74247	20.2648	HIGH
TCGA-DC-4749	Stage I	0	2.08767	20.7709	HIGH
TCGA-AG-A020	Stage III	0	0.084932	21.4096	HIGH
TCGA-DC-5869	Stage III	0	2.58356	21.7553	HIGH
TCGA-AG-3901	Stage III	0	2.08493	21.8339	HIGH
TCGA-AH-6544	--	0	3.2137	22.1987	HIGH
TCGA-DC-6155	Stage III	0	1.16438	22.3849	HIGH
TCGA-F5-6814	Stage II	0	3.09863	22.5542	HIGH
TCGA-AG-3586	Stage III	0	0.084932	23.0167	HIGH
TCGA-AF-5654	Stage I	1	0.70411	23.0285	HIGH
TCGA-AG-A002	Stage I	0	1.74795	23.4799	HIGH
TCGA-AG-3894	Stage II	0	1.16712	24.4873	HIGH
TCGA-F5-6861	Stage II	0	3.17808	24.5886	HIGH
TCGA-AG-3580	Stage I	0	0.668493	24.8242	HIGH
TCGA-CL-4957	--	1	1.16438	24.8297	HIGH
TCGA-DC-6682	Stage II	0	2.08767	24.9969	HIGH
TCGA-AG-3902	Stage II	0	2.66849	25.9892	HIGH
TCGA-AG-3599	Stage I	0	1.00274	26.0068	HIGH
TCGA-AH-6903	Stage III	0	1.62192	26.1467	HIGH
TCGA-EF-5830	Stage II	0	0.290411	26.9083	HIGH
TCGA-AG-3598	Stage II	0	4.16986	27.1838	HIGH
TCGA-AG-3591	Stage II	0	2.83562	29.857	HIGH
TCGA-AG-3892	Stage I	0	1.08493	31.8484	HIGH
TCGA-AG-3583	Stage IV	1	0.167123	34.5751	HIGH
TCGA-DC-5337	Stage I	0	2.16986	36.4436	HIGH
TCGA-AG-3575	Stage II	0	1	41.4387	HIGH
