# Supplementary material for: SIRT5-mediated desuccinylation of PPA2 enhances HIF-1alpha-dependent adaptation to hypoxic stress and colorectal cancer metastasis
Source: EMBO J. 2025 Mar 31;44(9):2514–40. doi: 10.1038/s44318-025-00416-1 (PMC12048626; doi:10.1038/s44318-025-00416-1)
Supplement: Supplementary file 10 — Source data Fig. 2 [file 44318_2025_416_MOESM10_ESM.zip]

Archive with 102 entries (87 files):
- EMBOJ-2024-119243R_SourceDataForFigure 2/
- EMBOJ-2024-119243R_SourceDataForFigure 2/2A/
- EMBOJ-2024-119243R_SourceDataForFigure 2/2A/DLD1-PPA2.tif
- EMBOJ-2024-119243R_SourceDataForFigure 2/2A/DLD1-Tubulin.tif
- EMBOJ-2024-119243R_SourceDataForFigure 2/2A/SW1116-PPA2.tif
- EMBOJ-2024-119243R_SourceDataForFigure 2/2A/SW1116-Tubulin.tif
- EMBOJ-2024-119243R_SourceDataForFigure 2/2B/
- EMBOJ-2024-119243R_SourceDataForFigure 2/2B/DLD1-HO-shNT-migration.tif
- EMBOJ-2024-119243R_SourceDataForFigure 2/2B/DLD1-HO-shPPA2#1-migration.tif
- EMBOJ-2024-119243R_SourceDataForFigure 2/2B/DLD1-HO-shPPA2#2-migration.tif
- EMBOJ-2024-119243R_SourceDataForFigure 2/2B/DLD1-LO-shNT-migration.tif
- EMBOJ-2024-119243R_SourceDataForFigure 2/2B/DLD1-LO-shPPA2#1-migration.tif
- EMBOJ-2024-119243R_SourceDataForFigure 2/2B/DLD1-LO-shPPA2#2-migration.tif
- EMBOJ-2024-119243R_SourceDataForFigure 2/2B/Rel. migrated cells-2B.xlsx
- EMBOJ-2024-119243R_SourceDataForFigure 2/2B/SW1116-HO-shNT-migration.tif
- EMBOJ-2024-119243R_SourceDataForFigure 2/2B/SW1116-HO-shPPA2#1-migration.tif
- EMBOJ-2024-119243R_SourceDataForFigure 2/2B/SW1116-HO-shPPA2#2-migration.tif
- EMBOJ-2024-119243R_SourceDataForFigure 2/2B/SW1116-LO-shNT-migration.tif
- EMBOJ-2024-119243R_SourceDataForFigure 2/2B/SW1116-LO-shPPA2#1-migration.tif
- EMBOJ-2024-119243R_SourceDataForFigure 2/2B/SW1116-LO-shPPA2#2-migration.tif
- EMBOJ-2024-119243R_SourceDataForFigure 2/2C/
- EMBOJ-2024-119243R_SourceDataForFigure 2/2C/DLD1-HO-shNT-INVASION.tif
- EMBOJ-2024-119243R_SourceDataForFigure 2/2C/DLD1-HO-shPPA2#1-INVASION.tif
- EMBOJ-2024-119243R_SourceDataForFigure 2/2C/DLD1-HO-shPPA2#2-INVASION.tif
- EMBOJ-2024-119243R_SourceDataForFigure 2/2C/DLD1-LO-shNT-INVASION.tif
- EMBOJ-2024-119243R_SourceDataForFigure 2/2C/DLD1-LO-shPPA2#1-INVASION.tif
- EMBOJ-2024-119243R_SourceDataForFigure 2/2C/DLD1-LO-shPPA2#2-INVASION.tif
- EMBOJ-2024-119243R_SourceDataForFigure 2/2C/Rel. invaded cells-2C.xlsx
- EMBOJ-2024-119243R_SourceDataForFigure 2/2C/SW1116-HO-shNT-INVASION.tif
- EMBOJ-2024-119243R_SourceDataForFigure 2/2C/SW1116-HO-shPPA2#1-INVASION.tif
- EMBOJ-2024-119243R_SourceDataForFigure 2/2C/SW1116-HO-shPPA2#2-INVASION.tif
- EMBOJ-2024-119243R_SourceDataForFigure 2/2C/SW1116-LO-shNT-INVASION.tif
- EMBOJ-2024-119243R_SourceDataForFigure 2/2C/SW1116-LO-shPPA2#1-INVASION.tif
- EMBOJ-2024-119243R_SourceDataForFigure 2/2C/SW1116-LO-shPPA2#2-INVASION.tif
- EMBOJ-2024-119243R_SourceDataForFigure 2/2D/
- EMBOJ-2024-119243R_SourceDataForFigure 2/2D/Cell viability-2D.xlsx
- EMBOJ-2024-119243R_SourceDataForFigure 2/2E/
- EMBOJ-2024-119243R_SourceDataForFigure 2/2E/Apoptosis-2E.xlsx
- EMBOJ-2024-119243R_SourceDataForFigure 2/2E/DLD1-HO-shNT.fcs
- EMBOJ-2024-119243R_SourceDataForFigure 2/2E/DLD1-HO-shPPA2#1.fcs
- EMBOJ-2024-119243R_SourceDataForFigure 2/2E/DLD1-HO-shPPA2#2.fcs
- EMBOJ-2024-119243R_SourceDataForFigure 2/2E/DLD1-LO-shNT.fcs
- EMBOJ-2024-119243R_SourceDataForFigure 2/2E/DLD1-LO-shPPA2#1.fcs
- EMBOJ-2024-119243R_SourceDataForFigure 2/2E/DLD1-LO-shPPA2#2.fcs
- EMBOJ-2024-119243R_SourceDataForFigure 2/2F/
- EMBOJ-2024-119243R_SourceDataForFigure 2/2F/DLD1-PPA2.tif
- EMBOJ-2024-119243R_SourceDataForFigure 2/2F/DLD1-Tubulin.tif
- EMBOJ-2024-119243R_SourceDataForFigure 2/2F/SW1116-PPA2.tif
- EMBOJ-2024-119243R_SourceDataForFigure 2/2F/SW1116-Tubulin.tif
- EMBOJ-2024-119243R_SourceDataForFigure 2/2G/
- EMBOJ-2024-119243R_SourceDataForFigure 2/2G/DLD1-HO-PPA2-migration.tif
- EMBOJ-2024-119243R_SourceDataForFigure 2/2G/DLD1-HO-Vector-migration.tif
- EMBOJ-2024-119243R_SourceDataForFigure 2/2G/DLD1-LO-PPA2-migration.tif
- EMBOJ-2024-119243R_SourceDataForFigure 2/2G/DLD1-LO-Vector-migration.tif
- EMBOJ-2024-119243R_SourceDataForFigure 2/2G/Rel. migrated cells-2G.xlsx
- EMBOJ-2024-119243R_SourceDataForFigure 2/2G/SW1116-HO-PPA2-migration.tif
- EMBOJ-2024-119243R_SourceDataForFigure 2/2G/SW1116-HO-Vector-migration.tif
- EMBOJ-2024-119243R_SourceDataForFigure 2/2G/SW1116-LO-PPA2-migration.tif
- EMBOJ-2024-119243R_SourceDataForFigure 2/2G/SW1116-LO-Vector-migration.tif
- EMBOJ-2024-119243R_SourceDataForFigure 2/2H/
- EMBOJ-2024-119243R_SourceDataForFigure 2/2H/DLD1-HO-PPA2-invasion.tif
- EMBOJ-2024-119243R_SourceDataForFigure 2/2H/DLD1-HO-Vector-invasion.tif
- EMBOJ-2024-119243R_SourceDataForFigure 2/2H/DLD1-LO-PPA2-invasion.tif
- EMBOJ-2024-119243R_SourceDataForFigure 2/2H/DLD1-LO-Vector-invasion.tif
- EMBOJ-2024-119243R_SourceDataForFigure 2/2H/Rel. invaded cells-2H.xlsx
- EMBOJ-2024-119243R_SourceDataForFigure 2/2H/SW1116-HO-PPA2-invasion.tif
- EMBOJ-2024-119243R_SourceDataForFigure 2/2H/SW1116-HO-Vector-invasion.tif
- EMBOJ-2024-119243R_SourceDataForFigure 2/2H/SW1116-LO-PPA2-invasion.tif
- EMBOJ-2024-119243R_SourceDataForFigure 2/2H/SW1116-LO-Vector-invasion.tif
- EMBOJ-2024-119243R_SourceDataForFigure 2/2I/
- EMBOJ-2024-119243R_SourceDataForFigure 2/2I/Cell viability-2I.xlsx
- EMBOJ-2024-119243R_SourceDataForFigure 2/2J/
- EMBOJ-2024-119243R_SourceDataForFigure 2/2J/Apoptosis-2J.xlsx
- EMBOJ-2024-119243R_SourceDataForFigure 2/2J/DLD1-HO-PPA2.fcs
- EMBOJ-2024-119243R_SourceDataForFigure 2/2J/DLD1-HO-Vector.fcs
- EMBOJ-2024-119243R_SourceDataForFigure 2/2J/DLD1-LO-PPA2.fcs
- EMBOJ-2024-119243R_SourceDataForFigure 2/2J/DLD1-LO-Vector.fcs
- EMBOJ-2024-119243R_SourceDataForFigure 2/2K/
- EMBOJ-2024-119243R_SourceDataForFigure 2/2K/SW1116-HO-PPA2.fcs
- EMBOJ-2024-119243R_SourceDataForFigure 2/2K/SW1116-HO-Vector.fcs
- EMBOJ-2024-119243R_SourceDataForFigure 2/2K/SW1116-LO-PPA2.fcs
- EMBOJ-2024-119243R_SourceDataForFigure 2/2K/SW1116-LO-Vector.fcs
- EMBOJ-2024-119243R_SourceDataForFigure 2/2L/
- EMBOJ-2024-119243R_SourceDataForFigure 2/2L/Apoptosis-2L.xlsx
- EMBOJ-2024-119243R_SourceDataForFigure 2/2M/
- EMBOJ-2024-119243R_SourceDataForFigure 2/2M/CRLM burden score-2M.xlsx
- EMBOJ-2024-119243R_SourceDataForFigure 2/2M/Read me.txt
- EMBOJ-2024-119243R_SourceDataForFigure 2/2M/shNT-HE.tif
- EMBOJ-2024-119243R_SourceDataForFigure 2/2M/shNT.tif
- EMBOJ-2024-119243R_SourceDataForFigure 2/2M/shPPA2#1-HE.tif
- EMBOJ-2024-119243R_SourceDataForFigure 2/2M/shPPA2#1.tif
- EMBOJ-2024-119243R_SourceDataForFigure 2/2M/shPPA2#2-HE.tif
- EMBOJ-2024-119243R_SourceDataForFigure 2/2M/shPPA2#2.tif
- EMBOJ-2024-119243R_SourceDataForFigure 2/2N/
- EMBOJ-2024-119243R_SourceDataForFigure 2/2N/CRLM burden score-2N.xlsx
- EMBOJ-2024-119243R_SourceDataForFigure 2/2N/PPA2-ED-HE.tif
- EMBOJ-2024-119243R_SourceDataForFigure 2/2N/PPA2-ED.tif
- EMBOJ-2024-119243R_SourceDataForFigure 2/2N/PPA2-WT-HE.tif
- EMBOJ-2024-119243R_SourceDataForFigure 2/2N/PPA2-WT.tif
- EMBOJ-2024-119243R_SourceDataForFigure 2/2N/Read me.txt
- EMBOJ-2024-119243R_SourceDataForFigure 2/2N/Vector-HE.tif
- EMBOJ-2024-119243R_SourceDataForFigure 2/2N/Vector.tif
