# Supplementary material for: SIRT5-mediated desuccinylation of PPA2 enhances HIF-1alpha-dependent adaptation to hypoxic stress and colorectal cancer metastasis
Source: EMBO J. 2025 Mar 31;44(9):2514–40. doi: 10.1038/s44318-025-00416-1 (PMC12048626; doi:10.1038/s44318-025-00416-1)
Supplement: Supplementary file 10 — Source data Fig. 2 [file 44318_2025_416_MOESM10_ESM.zip › EMBOJ-2024-119243R_SourceDataForFigure 2/2C/Rel. invaded cells-2C.xlsx]

## Sheet: Sheet1
DLD1						SW1116
HO			LO			HO			LO
shNT	shPPA2#1	shPPA2#2	shNT	shPPA2#1	shPPA2#2	shNT	shPPA2#1	shPPA2#2	shNT	shPPA2#1	shPPA2#2
1.02439	1.68293	1.39024	1.7561	3.65854	3.87805	1.11864	1.83051	1.83051	1.88136	3.45763	3.35593
0.804878	1.60976	1.90244	2.04878	3.36585	3	1.0678	1.72881	1.88136	2.0339	3.86441	3.91525
1.17073	1.82927	1.53659	1.90244	3.21951	3.29268	0.813559	1.67797	1.57627	1.77966	3.9661	3.71186
