# Supplementary material for: SIRT5-mediated desuccinylation of PPA2 enhances HIF-1alpha-dependent adaptation to hypoxic stress and colorectal cancer metastasis
Source: EMBO J. 2025 Mar 31;44(9):2514–40. doi: 10.1038/s44318-025-00416-1 (PMC12048626; doi:10.1038/s44318-025-00416-1)
Supplement: Supplementary file 10 — Source data Fig. 2 [file 44318_2025_416_MOESM10_ESM.zip › EMBOJ-2024-119243R_SourceDataForFigure 2/2D/Cell viability-2D.xlsx]

## Sheet: Sheet1
	Cell viability (%)
	DLD1												SW1116
Timer (hr)	shNT			shPPA2			shNT LO			shPPA2 LO			shNT			shPPA2			shNT LO			shPPA2 LO
0	99.1	99.7	98.9	99.7	99.4	99.1	99.3	99.8	98.8	99.6	98.5	98.3	99.4	99.6	98.8	99.6	98.4	99.8	99.7	98.4	99.5	99.1	99.4	98.7
12	97.3	96.6	98.1	98.4	98.8	97.5	92.2	95.3	94.8	97.2	94.3	95.8	96.2	97.6	98.3	96.4	97.3	97.6	93.4	95.8	97.1	96.3	97.4	96.6
24	97.1	96.3	95.2	97.4	96.3	96.6	83.2	91.4	86.7	93.4	92.1	88.6	94.3	97.7	96.3	98.1	94.6	95.5	82.5	87.6	84.3	87.7	90.1	91.4
36	94.2	93.6	92.4	94.2	96.7	93.1	73.3	72.1	71.4	82.3	80.2	84.5	93.1	94.4	94.2	95.4	94.6	95.8	73.3	72.3	68.8	80.3	78.2	83.7
