# Supplementary material for: SIRT5-mediated desuccinylation of PPA2 enhances HIF-1alpha-dependent adaptation to hypoxic stress and colorectal cancer metastasis
Source: EMBO J. 2025 Mar 31;44(9):2514–40. doi: 10.1038/s44318-025-00416-1 (PMC12048626; doi:10.1038/s44318-025-00416-1)
Supplement: Supplementary file 10 — Source data Fig. 2 [file 44318_2025_416_MOESM10_ESM.zip › EMBOJ-2024-119243R_SourceDataForFigure 2/2E/Apoptosis-2E.xlsx]

## Sheet: Sheet1
Apoptosis (%)
shNT-HO	shPPA2#1-HO	shPPA2#2-HO	shNT-LO	shPPA2#1-LO	shPPA2#2-LO
7.31	6.9	8.17	26.33	17.74	16.77
6.18	8.21	6.34	23.18	18.71	19.38
7.93	5.61	6.92	24.22	18.04	17.81
