# Supplementary material for: SIRT5-mediated desuccinylation of PPA2 enhances HIF-1alpha-dependent adaptation to hypoxic stress and colorectal cancer metastasis
Source: EMBO J. 2025 Mar 31;44(9):2514–40. doi: 10.1038/s44318-025-00416-1 (PMC12048626; doi:10.1038/s44318-025-00416-1)
Supplement: Supplementary file 10 — Source data Fig. 2 [file 44318_2025_416_MOESM10_ESM.zip › EMBOJ-2024-119243R_SourceDataForFigure 2/2G/Rel. migrated cells-2G.xlsx]

## Sheet: Sheet1
	HO						LO
	Vector			PPA2			Vector			PPA2
DLD1	0.946721	1.05738	0.995902	0.553279	0.72541	0.627049	2.33607	2.11475	2.02869	1.38934	1.21721	1.2418
SW1116	1.03704	0.950617	1.01235	0.716049	0.604938	0.703704	2	2.1358	1.8642	1.25926	1.38272	1.37037
