# Supplementary material for: SIRT5-mediated desuccinylation of PPA2 enhances HIF-1alpha-dependent adaptation to hypoxic stress and colorectal cancer metastasis
Source: EMBO J. 2025 Mar 31;44(9):2514–40. doi: 10.1038/s44318-025-00416-1 (PMC12048626; doi:10.1038/s44318-025-00416-1)
Supplement: Supplementary file 10 — Source data Fig. 2 [file 44318_2025_416_MOESM10_ESM.zip › EMBOJ-2024-119243R_SourceDataForFigure 2/2H/Rel. invaded cells-2H.xlsx]

## Sheet: Sheet1
	HO						LO
	Vector			PPA2			Vector			PPA2
DLD1	1.01351	1.09459	0.891892	0.648649	0.527027	0.72973	2.22973	2.14865	1.94595	1.09459	1.2973	1.33784
SW1116	1.032	0.912	1.056	0.624	0.672	0.744	1.752	1.848	1.944	1.2	1.296	1.152
