# Supplementary material for: SIRT5-mediated desuccinylation of PPA2 enhances HIF-1alpha-dependent adaptation to hypoxic stress and colorectal cancer metastasis
Source: EMBO J. 2025 Mar 31;44(9):2514–40. doi: 10.1038/s44318-025-00416-1 (PMC12048626; doi:10.1038/s44318-025-00416-1)
Supplement: Supplementary file 10 — Source data Fig. 2 [file 44318_2025_416_MOESM10_ESM.zip › EMBOJ-2024-119243R_SourceDataForFigure 2/2I/Cell viability-2I.xlsx]

## Sheet: Sheet1
	Cell viability (%)
	DLD1												SW1116
Time (hr)	Vector-HO			PPA2-HO			Vector-LO			PPA2-LO			Vector-HO			PPA2-HO			Vector-LO			PPA2-LO
0	98.8	99.6	99.8	99.2	99.7	99.6	97.7	99.5	98.9	99.3	98.8	98.6	99.2	99.6	98.6	98.3	99.5	99.1	98.2	99.3	99.7	99.4	99.5	98.6
12	98.3	97.2	98.3	97.3	97.8	98.1	96.5	95.2	95.3	94.2	93.7	93.8	98.9	98.3	97.6	97.2	98.7	97.5	94.1	93.3	96.2	93.8	91.2	93.7
24	96.8	96.2	97.7	96.5	95.4	96.9	90.4	88.1	88.5	85.3	83.2	86.5	97.4	96.7	97.1	96.6	95.3	94.1	88.4	86.2	84.4	81.3	83.2	80.7
36	94.2	96.7	93.1	94.2	93.6	92.4	80.2	78.3	81.6	71.5	73.2	74.1	95.7	96.2	95.1	95.6	94.2	93.2	76.8	77.8	78.2	72.4	71.2	73.1
