# Supplementary material for: SIRT5-mediated desuccinylation of PPA2 enhances HIF-1alpha-dependent adaptation to hypoxic stress and colorectal cancer metastasis
Source: EMBO J. 2025 Mar 31;44(9):2514–40. doi: 10.1038/s44318-025-00416-1 (PMC12048626; doi:10.1038/s44318-025-00416-1)
Supplement: Supplementary file 10 — Source data Fig. 2 [file 44318_2025_416_MOESM10_ESM.zip › EMBOJ-2024-119243R_SourceDataForFigure 2/2J/Apoptosis-2J.xlsx]

## Sheet: Sheet1
Apoptosis (%)
Vector-HO	PPA2-HO	Vector-LO	PPA2-LO
7.23	8.9	19.99	29.53
7.03	6.77	22.39	28.15
6.12	7.83	21.49	27.36
