# Supplementary material for: SIRT5-mediated desuccinylation of PPA2 enhances HIF-1alpha-dependent adaptation to hypoxic stress and colorectal cancer metastasis
Source: EMBO J. 2025 Mar 31;44(9):2514–40. doi: 10.1038/s44318-025-00416-1 (PMC12048626; doi:10.1038/s44318-025-00416-1)
Supplement: Supplementary file 10 — Source data Fig. 2 [file 44318_2025_416_MOESM10_ESM.zip › EMBOJ-2024-119243R_SourceDataForFigure 2/2L/Apoptosis-2L.xlsx]

## Sheet: Sheet1
Apoptosis (%)
Vector-HO	PPA2-HO	Vector-LO	PPA2-LO
9.38	10.83	22.8	33.26
10.27	8.37	20.18	29.51
11.02	10.51	23.84	29.24
