# Supplementary material for: SIRT5-mediated desuccinylation of PPA2 enhances HIF-1alpha-dependent adaptation to hypoxic stress and colorectal cancer metastasis
Source: EMBO J. 2025 Mar 31;44(9):2514–40. doi: 10.1038/s44318-025-00416-1 (PMC12048626; doi:10.1038/s44318-025-00416-1)
Supplement: Supplementary file 10 — Source data Fig. 2 [file 44318_2025_416_MOESM10_ESM.zip › EMBOJ-2024-119243R_SourceDataForFigure 2/2M/CRLM burden score-2M.xlsx]

## Sheet: Sheet1
	Sample ID	Score of the liver metastasis number	Score of the maximum tumor diameter	CRLM burden score
shNT	#1	7	6	13
	#2	7	3	10
	#3	7	3	10
	#4	5	3	8
	#5	5	6	11
shPPA2#1	#1	14	11	25
	#2	7	11	18
	#3	9	11	20
	#4	7	6	13
	#5	8	6	15
shPPA2#2	#1	9	11	20
	#2	9	11	20
	#3	9	6	15
	#4	5	11	16
	#5	9	6	15
