# Supplementary material for: SIRT5-mediated desuccinylation of PPA2 enhances HIF-1alpha-dependent adaptation to hypoxic stress and colorectal cancer metastasis
Source: EMBO J. 2025 Mar 31;44(9):2514–40. doi: 10.1038/s44318-025-00416-1 (PMC12048626; doi:10.1038/s44318-025-00416-1)
Supplement: Supplementary file 10 — Source data Fig. 2 [file 44318_2025_416_MOESM10_ESM.zip › EMBOJ-2024-119243R_SourceDataForFigure 2/2N/CRLM burden score-2N.xlsx]

## Sheet: Sheet1
	Sample ID	Score of the liver metastasis number	Score of the maximum tumor diameter	CRLM burden score
Vector	#1	1	11	12
	#2	3	6	9
	#3	3	6	9
	#4	7	6	13
	#5	5	6	11
PPA2-WT	#1	1	3	4
	#2	1	6	7
	#3	3	3	6
	#4	1	6	7
	#5	2	3	5
PPA2-ED	#1	3	6	9
	#2	5	6	11
	#3	1	11	12
	#4	3	6	9
	#5	5	6	11
