# Supplementary material for: SIRT5-mediated desuccinylation of PPA2 enhances HIF-1alpha-dependent adaptation to hypoxic stress and colorectal cancer metastasis
Source: EMBO J. 2025 Mar 31;44(9):2514–40. doi: 10.1038/s44318-025-00416-1 (PMC12048626; doi:10.1038/s44318-025-00416-1)
Supplement: Supplementary file 11 — Source data Fig. 3 [file 44318_2025_416_MOESM11_ESM.zip]

Archive with 74 entries (55 files):
- EMBOJ-2024-119243R_SourceDataForFigure 3/
- EMBOJ-2024-119243R_SourceDataForFigure 3/3B/
- EMBOJ-2024-119243R_SourceDataForFigure 3/3B/Rel. mRNA level-3B.xlsx
- EMBOJ-2024-119243R_SourceDataForFigure 3/3C/
- EMBOJ-2024-119243R_SourceDataForFigure 3/3C/Rel. mRNA level-3C.xlsx
- EMBOJ-2024-119243R_SourceDataForFigure 3/3F/
- EMBOJ-2024-119243R_SourceDataForFigure 3/3F/Glc. consumption-3F.xlsx
- EMBOJ-2024-119243R_SourceDataForFigure 3/3G/
- EMBOJ-2024-119243R_SourceDataForFigure 3/3G/Rel. lac. production-3G.xlsx
- EMBOJ-2024-119243R_SourceDataForFigure 3/3H/
- EMBOJ-2024-119243R_SourceDataForFigure 3/3H/ECAR analysis-3H.xlsx
- EMBOJ-2024-119243R_SourceDataForFigure 3/3I/
- EMBOJ-2024-119243R_SourceDataForFigure 3/3I/Glycolysis-3I.xlsx
- EMBOJ-2024-119243R_SourceDataForFigure 3/3J/
- EMBOJ-2024-119243R_SourceDataForFigure 3/3J/Glycolysis capability-3J.xlsx
- EMBOJ-2024-119243R_SourceDataForFigure 3/3K/
- EMBOJ-2024-119243R_SourceDataForFigure 3/3K/DLD1-HIF-1α.tif
- EMBOJ-2024-119243R_SourceDataForFigure 3/3K/DLD1-PPA2.tif
- EMBOJ-2024-119243R_SourceDataForFigure 3/3K/DLD1-Tubulin.tif
- EMBOJ-2024-119243R_SourceDataForFigure 3/3K/SW1116-HIF-1α.tif
- EMBOJ-2024-119243R_SourceDataForFigure 3/3K/SW1116-PPA2.tif
- EMBOJ-2024-119243R_SourceDataForFigure 3/3K/SW1116-Tubulin.tif
- EMBOJ-2024-119243R_SourceDataForFigure 3/3L/
- EMBOJ-2024-119243R_SourceDataForFigure 3/3L/DLD1-HIF-1α.tif
- EMBOJ-2024-119243R_SourceDataForFigure 3/3L/DLD1-PPA2.tif
- EMBOJ-2024-119243R_SourceDataForFigure 3/3L/DLD1-Tubulin.tif
- EMBOJ-2024-119243R_SourceDataForFigure 3/3L/Rel. HIF-1α level-3L.xlsx
- EMBOJ-2024-119243R_SourceDataForFigure 3/3L/SW1116-HIF-1α.tif
- EMBOJ-2024-119243R_SourceDataForFigure 3/3L/SW1116-PPA2.tif
- EMBOJ-2024-119243R_SourceDataForFigure 3/3L/SW1116-Tubulin.tif
- EMBOJ-2024-119243R_SourceDataForFigure 3/3M/
- EMBOJ-2024-119243R_SourceDataForFigure 3/3M/DLD1-HIF-1α.tif
- EMBOJ-2024-119243R_SourceDataForFigure 3/3M/DLD1-PPA2.tif
- EMBOJ-2024-119243R_SourceDataForFigure 3/3M/DLD1-Tubulin.tif
- EMBOJ-2024-119243R_SourceDataForFigure 3/3M/SW1116-HIF-1α.tif
- EMBOJ-2024-119243R_SourceDataForFigure 3/3M/SW1116-PPA2.tif
- EMBOJ-2024-119243R_SourceDataForFigure 3/3M/SW1116-Tubulin.tif
- EMBOJ-2024-119243R_SourceDataForFigure 3/3N/
- EMBOJ-2024-119243R_SourceDataForFigure 3/3N/Rel. luciferase activity-3N.xlsx
- EMBOJ-2024-119243R_SourceDataForFigure 3/3O/
- EMBOJ-2024-119243R_SourceDataForFigure 3/3O/DLD1-HIF-1α.tif
- EMBOJ-2024-119243R_SourceDataForFigure 3/3O/DLD1-PPA2.tif
- EMBOJ-2024-119243R_SourceDataForFigure 3/3O/DLD1-Tubulin.tif
- EMBOJ-2024-119243R_SourceDataForFigure 3/3O/SW1116-HIF-1α.tif
- EMBOJ-2024-119243R_SourceDataForFigure 3/3O/SW1116-PPA2.tif
- EMBOJ-2024-119243R_SourceDataForFigure 3/3O/SW1116-Tubulin.tif
- EMBOJ-2024-119243R_SourceDataForFigure 3/3P/
- EMBOJ-2024-119243R_SourceDataForFigure 3/3P/Rel. mRNA level-3P.xlsx
- EMBOJ-2024-119243R_SourceDataForFigure 3/3Q/
- EMBOJ-2024-119243R_SourceDataForFigure 3/3Q/DLD1-sgCtrl-shNT.tif
- EMBOJ-2024-119243R_SourceDataForFigure 3/3Q/DLD1-sgCtrl-shPPA2.tif
- EMBOJ-2024-119243R_SourceDataForFigure 3/3Q/DLD1-sgHIF-1α-shNT.tif
- EMBOJ-2024-119243R_SourceDataForFigure 3/3Q/DLD1-sgHIF-1α-shPPA2.tif
- EMBOJ-2024-119243R_SourceDataForFigure 3/3Q/SW1116-sgCtrl-shNT.tif
- EMBOJ-2024-119243R_SourceDataForFigure 3/3Q/SW1116-sgCtrl-shPPA2.tif
- EMBOJ-2024-119243R_SourceDataForFigure 3/3Q/SW1116-sgHIF-1α-shNT.tif
- EMBOJ-2024-119243R_SourceDataForFigure 3/3Q/SW1116-sgHIF-1α-shPPA2.tif
- EMBOJ-2024-119243R_SourceDataForFigure 3/3R/
- EMBOJ-2024-119243R_SourceDataForFigure 3/3R/Rel. migrated cells-3R.xlsx
- EMBOJ-2024-119243R_SourceDataForFigure 3/3S/
- EMBOJ-2024-119243R_SourceDataForFigure 3/3S/Glc. Consumption-3S.xlsx
- EMBOJ-2024-119243R_SourceDataForFigure 3/3T/
- EMBOJ-2024-119243R_SourceDataForFigure 3/3T/Rel. lac. production-3T.xlsx
- EMBOJ-2024-119243R_SourceDataForFigure 3/3U/
- EMBOJ-2024-119243R_SourceDataForFigure 3/3U/CRLM burden score-3U.xlsx
- EMBOJ-2024-119243R_SourceDataForFigure 3/3U/Read me.txt
- EMBOJ-2024-119243R_SourceDataForFigure 3/3U/shNT-sgCtrl-HE.tif
- EMBOJ-2024-119243R_SourceDataForFigure 3/3U/shNT-sgCtrl.tif
- EMBOJ-2024-119243R_SourceDataForFigure 3/3U/shNT-sgHIF-1α-HE.tif
- EMBOJ-2024-119243R_SourceDataForFigure 3/3U/shNT-sgHIF-1α.tif
- EMBOJ-2024-119243R_SourceDataForFigure 3/3U/shPPA2-sgCtrl-HE.tif
- EMBOJ-2024-119243R_SourceDataForFigure 3/3U/shPPA2-sgCtrl.tif
- EMBOJ-2024-119243R_SourceDataForFigure 3/3U/shPPA2-sgHIF-1α-HE.tif
- EMBOJ-2024-119243R_SourceDataForFigure 3/3U/shPPA2-sgHIF-1α.tif
