# Supplementary material for: SIRT5-mediated desuccinylation of PPA2 enhances HIF-1alpha-dependent adaptation to hypoxic stress and colorectal cancer metastasis
Source: EMBO J. 2025 Mar 31;44(9):2514–40. doi: 10.1038/s44318-025-00416-1 (PMC12048626; doi:10.1038/s44318-025-00416-1)
Supplement: Supplementary file 11 — Source data Fig. 3 [file 44318_2025_416_MOESM11_ESM.zip › EMBOJ-2024-119243R_SourceDataForFigure 3/3B/Rel. mRNA level-3B.xlsx]

## Sheet: Sheet1
	DLD1						SW1116
	shNT LO			shPPA2 LO			shNT LO			shPPA2 LO
LOX	1	0.99502	1.27516	3.62548	2.74019	3.16528	1	0.82943	0.93785	2.19051	1.82859	2.24995
LOXL1	1	0.97854	1.06813	3.06769	2.57702	3.60087	1	0.99325	0.81542	2.52602	2.84619	3.73542
SNAI1	1	0.89734	0.79468	3.65547	4.44126	3.86784	1	1.07985	1.1813	2.31577	1.96681	2.36421
ALDOA	1	0.98779	0.93373	2.82013	2.49656	2.53084	1	0.97481	0.68836	1.46607	2.1131	2.20319
ENO1	1	1.08166	1.04035	1.9517	2.20653	2.46136	1	1.03111	0.97987	2.48404	1.85099	2.15007
LDHA	1	0.97901	0.93196	1.95247	1.89699	2.00796	1	0.78413	0.83019	2.74325	2.76283	2.3213
PFKP	1	1.05686	1.01884	1.97613	1.95396	1.96209	1	1.05907	0.83132	1.95287	1.63318	1.81481
PKM	1	1.09364	1.01088	2.25336	2.29691	2.28473	1	1.10622	1.22124	1.57018	1.70737	1.6349
