# Supplementary material for: SIRT5-mediated desuccinylation of PPA2 enhances HIF-1alpha-dependent adaptation to hypoxic stress and colorectal cancer metastasis
Source: EMBO J. 2025 Mar 31;44(9):2514–40. doi: 10.1038/s44318-025-00416-1 (PMC12048626; doi:10.1038/s44318-025-00416-1)
Supplement: Supplementary file 11 — Source data Fig. 3 [file 44318_2025_416_MOESM11_ESM.zip › EMBOJ-2024-119243R_SourceDataForFigure 3/3C/Rel. mRNA level-3C.xlsx]

## Sheet: Sheet1
	shNT					shPPA2#1					shPPA2#2
	sample 1	sample 2	sample 3	sample 4	sample 5	sample 1	sample 2	sample 3	sample 4	sample 5	sample 1	sample 2	sample 3	sample 4	sample 5
LOX	1.06892	0.695931	1.13053	1.52869	1.89262	2.62766	3.59026	3.96262	2.69193	1.95169	1.84605	2.44919	3.11352	4.0766	3.44426
SNAI1	1.0395	0.686221	0.883044	1.86364	1.41068	3.73436	2.35972	4.88311	1.4732	2.12836	1.94418	2.21375	4.0848	3.06596	1.73269
LDHA	0.893905	1.39399	1.49537	2.35732	1.80689	4.551	2.02901	2.89401	4.77584	5.09697	5.05471	1.79359	3.91919	3.24953	3.10646
PKM	0.893906	1.54841	2.19542	1.96688	0.407594	2.79088	4.44345	3.7494	3.35453	3.05929	2.42148	3.85043	2.41401	5.77046	1.79027
