# Supplementary material for: SIRT5-mediated desuccinylation of PPA2 enhances HIF-1alpha-dependent adaptation to hypoxic stress and colorectal cancer metastasis
Source: EMBO J. 2025 Mar 31;44(9):2514–40. doi: 10.1038/s44318-025-00416-1 (PMC12048626; doi:10.1038/s44318-025-00416-1)
Supplement: Supplementary file 11 — Source data Fig. 3 [file 44318_2025_416_MOESM11_ESM.zip › EMBOJ-2024-119243R_SourceDataForFigure 3/3F/Glc. consumption-3F.xlsx]

## Sheet: Sheet1
	Glc. Production（μmol/10^6 cells）
Time (hr)	shNT			shPPA2			shNT LO			shPPA2 LO
0	0.6	0.55	1.1	0.4	0.7	1	0.7	0.4	1.1	0.65	0.3	0.9
12	8.6	8.55	7.8	9.9	10.45	9.1	12.65	11.05	11.8	16.85	17.1	18.9
24	18.9	17.8	18.1	20.35	20.55	21.3	28.65	27.25	27.55	36.1	35.35	37.45
