# Supplementary material for: SIRT5-mediated desuccinylation of PPA2 enhances HIF-1alpha-dependent adaptation to hypoxic stress and colorectal cancer metastasis
Source: EMBO J. 2025 Mar 31;44(9):2514–40. doi: 10.1038/s44318-025-00416-1 (PMC12048626; doi:10.1038/s44318-025-00416-1)
Supplement: Supplementary file 11 — Source data Fig. 3 [file 44318_2025_416_MOESM11_ESM.zip › EMBOJ-2024-119243R_SourceDataForFigure 3/3G/Rel. lac. production-3G.xlsx]

## Sheet: Sheet1
	Rel. lac. production (%)
Time (hr)	shNT			shPPA2			shNT LO			shPPA2 LO
0	10.3659	9.7561	10.9756	9.64223	7.92683	10.9756	7.92683	9.7561	11.5854	8.53659	6.70732	12.1951
12	44.5122	38.4146	42.0732	48.7805	53.0488	40.2439	77.439	81.0976	70.7317	86.5854	92.0732	91.4634
24	96.3415	99.3902	104.268	104.878	112.195	109.756	159.756	165.244	175.61	203.659	198.171	189.634
