# Supplementary material for: SIRT5-mediated desuccinylation of PPA2 enhances HIF-1alpha-dependent adaptation to hypoxic stress and colorectal cancer metastasis
Source: EMBO J. 2025 Mar 31;44(9):2514–40. doi: 10.1038/s44318-025-00416-1 (PMC12048626; doi:10.1038/s44318-025-00416-1)
Supplement: Supplementary file 11 — Source data Fig. 3 [file 44318_2025_416_MOESM11_ESM.zip › EMBOJ-2024-119243R_SourceDataForFigure 3/3H/ECAR analysis-3H.xlsx]

## Sheet: Sheet1
	ECAR (mpH/min/ug)
Time (minutes)	shNT Mock				shPPA2 Mock				shNT IOX2				shPPA2 IOX2
1.30884	0.76	0.92	0.86	0.96	0.9	0.98	0.99	0.87	0.87	1.07	1.25	1.15	1.13	1.3	1.39	1.1
7.82887	0.76	0.93	0.91	0.92	0.9	0.97	0.99	0.8	0.89	1.08	1.32	1.07	1.11	1.3	1.38	1.12
14.3138	0.75	0.91	0.89	0.89	0.9	1	0.99	0.83	0.89	1.05	1.28	1.08	1.12	1.27	1.36	1.13
20.8965	2.69	2.92	2.88	2.95	3.66	3.86	3.67	3.41	4.5	4.66	4.69	5.12	5.4	6.1	6.8	5.58
27.3879	3.28	3.56	3.47	3.63	4.37	4.67	4.45	4.1	5.07	5.19	5.26	5.64	6.28	7.15	7.74	6.39
33.9093	3.54	3.84	3.74	3.9	4.66	5.03	4.75	4.39	5.29	5.48	5.54	5.9	6.64	7.5	8.14	6.64
40.5112	5.48	6.22	6.12	6.13	7.33	7.7	7.58	7.13	8.34	8.1	9.47	9.41	10.34	11.06	11.82	10.33
47.0252	5.64	6.3	6.22	6.3	7.53	7.92	7.6	7.26	8.51	8.98	9.55	9.51	10.43	11.33	12.32	10.39
53.5622	5.7	6.35	6.3	6.49	7.56	7.97	7.62	7.38	8.42	9.08	9.59	9.68	10.51	11.42	12.33	10.44
60.1467	1.15	1.28	1.35	1.21	1.5	1.5	1.49	1.16	1.46	1.63	1.72	1.55	1.64	1.81	1.93	1.63
66.6979	0.78	0.92	0.88	0.8	0.96	1.02	0.92	0.74	0.93	1.15	1.2	1	1.04	1.24	1.26	1.04
73.2296	0.72	0.82	0.81	0.77	0.92	0.96	0.92	0.75	0.87	1.02	1.16	0.97	1.03	1.27	1.29	1.05
