# Supplementary material for: SIRT5-mediated desuccinylation of PPA2 enhances HIF-1alpha-dependent adaptation to hypoxic stress and colorectal cancer metastasis
Source: EMBO J. 2025 Mar 31;44(9):2514–40. doi: 10.1038/s44318-025-00416-1 (PMC12048626; doi:10.1038/s44318-025-00416-1)
Supplement: Supplementary file 11 — Source data Fig. 3 [file 44318_2025_416_MOESM11_ESM.zip › EMBOJ-2024-119243R_SourceDataForFigure 3/3I/Glycolysis-3I.xlsx]

## Sheet: Sheet1
Glycolysis (mpH/min/ug)
shNT-Mock	shPPA2-Mock	shNT-IOX2	shPPA2-IOX2
2.68	3.74	4.22	5.42
2.98	4.1	4.41	6.28
2.89	3.82	4.47	6.92
3.04	3.46	4.83	5.42
