# Supplementary material for: SIRT5-mediated desuccinylation of PPA2 enhances HIF-1alpha-dependent adaptation to hypoxic stress and colorectal cancer metastasis
Source: EMBO J. 2025 Mar 31;44(9):2514–40. doi: 10.1038/s44318-025-00416-1 (PMC12048626; doi:10.1038/s44318-025-00416-1)
Supplement: Supplementary file 11 — Source data Fig. 3 [file 44318_2025_416_MOESM11_ESM.zip › EMBOJ-2024-119243R_SourceDataForFigure 3/3J/Glycolysis capability-3J.xlsx]

## Sheet: Sheet1
Glycolysis capability (mpH/min/ug)
shNT-Mock	shPPA2-Mock	shNT-IOX2	shPPA2-IOX2
4.84	6.64	7.35	9.29
5.5	7.04	8.01	10.2
5.44	6.7	8.51	11.11
5.63	6.45	8.6	9.22
