# Supplementary material for: SIRT5-mediated desuccinylation of PPA2 enhances HIF-1alpha-dependent adaptation to hypoxic stress and colorectal cancer metastasis
Source: EMBO J. 2025 Mar 31;44(9):2514–40. doi: 10.1038/s44318-025-00416-1 (PMC12048626; doi:10.1038/s44318-025-00416-1)
Supplement: Supplementary file 11 — Source data Fig. 3 [file 44318_2025_416_MOESM11_ESM.zip › EMBOJ-2024-119243R_SourceDataForFigure 3/3L/Rel. HIF-1α level-3L.xlsx]

## Sheet: Sheet2
DLD1
		shNT						shPPA2
Time (hr)		0	0.5	1	2	3	4	0	0.5	1	2	3	4
HIF-1α intensity	Experiment#1	627280	254477	36341	13950	19961	0	598353	432890	400845	230497	56354	0
	Experiment#2	593924	295943	60051	18421	26849	0	648390	447493	364053	204953	64849	0
	Experiment#3	583930	275840	45194	30489	18492	0	614783	414892	434050	255674	58203	0
Tubulin intensity	Experiment#1	94562	96385	99346	118055	101637	142139	139932	121889	143934	120291	110379	206938
	Experiment#2	110389	96493	121860	84853	74031	113940	113481	110484	102822	103983	120403	139403
	Experiment#3	133384	110487	91038	82859	106484	97374	104849	102741	123992	103493	94749	103843
Rel. HIF-1α level	Experiment#1	5.56206	2.51654	0.34916	0.146448	0.212237	0	5.01046	3.87531	3.24354	2.1097	0.519342	0
	Experiment#2	5.2663	2.9266	0.576962	0.193385	0.285474	0	5.42946	4.00604	2.94583	1.8759	0.59763	0
	Experiment#3	5.17768	2.7278	0.434218	0.320075	0.196617	0	5.14805	3.71419	3.51222	2.34014	0.536382	0
SW1116
		shNT						shPPA2
Time (hr)		0	0.5	1	2	3	4	0	0.5	1	2	3	4
HIF-1α intensity	Experiment#1	387682	255455	48391	29065	18982	0	372540	204094	163432	86218	38983	0
	Experiment#2	355494	238593	54235	42695	35693	0	404018	227493	185923	82343	51494	0
	Experiment#3	402841	219505	71950	51593	20495	0	369543	239571	125940	110473	36484	0
Tubulin intensity	Experiment#1	143288	145312	134441	110470	147773	161464	142626	143778	129100	128869	105904	108511
	Experiment#2	150232	134942	113494	124032	123632	138343	148433	138433	139210	149302	120403	124543
	Experiment#3	140482	153923	114843	130523	101243	145921	148492	130041	131593	100495	139154	134408
Rel. HIF-1α level	Experiment#1	2.67982	1.7651	0.40017	0.238874	0.152814	0	2.54264	1.48521	1.22604	0.683066	0.320004	0
	Experiment#2	2.45732	1.64859	0.448497	0.350894	0.287346	0	2.75748	1.65549	1.39476	0.652366	0.422704	0
	Experiment#3	2.7846	1.5167	0.594992	0.424023	0.164995	0	2.52219	1.74338	0.944779	0.875228	0.29949	0
Notes: The intensity of the western blot bands was measured using ImageJ software.
