# Supplementary material for: SIRT5-mediated desuccinylation of PPA2 enhances HIF-1alpha-dependent adaptation to hypoxic stress and colorectal cancer metastasis
Source: EMBO J. 2025 Mar 31;44(9):2514–40. doi: 10.1038/s44318-025-00416-1 (PMC12048626; doi:10.1038/s44318-025-00416-1)
Supplement: Supplementary file 11 — Source data Fig. 3 [file 44318_2025_416_MOESM11_ESM.zip › EMBOJ-2024-119243R_SourceDataForFigure 3/3N/Rel. luciferase activity-3N.xlsx]

## Sheet: Sheet1
Rel. luciferase activity
DLD1				SW1116
shNT-HO	shPPA2-HO	shNT-LO	shPPA2-LO	shNT-HO	shPPA2-HO	shNT-LO	shPPA2-LO
0.998428	1.21691	1.44575	1.72467	1.04345	1.18375	1.42729	1.92591
1.03305	1.24146	1.2549	1.66091	0.991114	1.29698	1.37376	1.84943
0.968524	1.16386	1.3527	1.85582	0.96544	1.18597	1.434	2.0462
