# Supplementary material for: SIRT5-mediated desuccinylation of PPA2 enhances HIF-1alpha-dependent adaptation to hypoxic stress and colorectal cancer metastasis
Source: EMBO J. 2025 Mar 31;44(9):2514–40. doi: 10.1038/s44318-025-00416-1 (PMC12048626; doi:10.1038/s44318-025-00416-1)
Supplement: Supplementary file 11 — Source data Fig. 3 [file 44318_2025_416_MOESM11_ESM.zip › EMBOJ-2024-119243R_SourceDataForFigure 3/3P/Rel. mRNA level-3P.xlsx]

## Sheet: Sheet1
	Rel. mRNA level
	shNT+sgCtrl			shPPA2+sgCtrl			shNT+sgHIF1α			shPPA2+sgHIF1α
SNAI1	1	1.11499	1.14064	2.86346	2.63758	2.47297	0.59918	0.59	0.56513	0.78556	0.82399	0.69888
LOX	1	0.99402	1.35044	2.93118	2.8639	2.87004	0.21665	0.21443	0.1956	0.20468	0.22127	0.174
LDHA	1	1.08736	1.08783	1.7341	2.13711	1.923	0.42904	0.39488	0.38732	0.43943	0.47231	0.42619
ENO1	1	0.88412	1.05387	1.95759	2.32053	2.37177	0.49743	0.52484	0.59181	0.48247	0.41956	0.60232
