# Supplementary material for: SIRT5-mediated desuccinylation of PPA2 enhances HIF-1alpha-dependent adaptation to hypoxic stress and colorectal cancer metastasis
Source: EMBO J. 2025 Mar 31;44(9):2514–40. doi: 10.1038/s44318-025-00416-1 (PMC12048626; doi:10.1038/s44318-025-00416-1)
Supplement: Supplementary file 11 — Source data Fig. 3 [file 44318_2025_416_MOESM11_ESM.zip › EMBOJ-2024-119243R_SourceDataForFigure 3/3R/Rel. migrated cells-3R.xlsx]

## Sheet: Sheet1
	Rel. migrated cells
	shNT+sgCtrl			shPPA2+sgCtrl			shNT+sgHIF-1α			shPPA2+sgHIF-1α
DLD1	1.05043	0.963977	0.985591	1.85014	1.71182	1.92421	0.523055	0.449568	0.392219	0.423055	0.357637	0.492219
SW1116	1.01328	1.04175	0.944972	1.62808	1.77609	1.65332	0.389564	0.349715	0.386338	0.34649	0.312334	0.37833
