# Supplementary material for: SIRT5-mediated desuccinylation of PPA2 enhances HIF-1alpha-dependent adaptation to hypoxic stress and colorectal cancer metastasis
Source: EMBO J. 2025 Mar 31;44(9):2514–40. doi: 10.1038/s44318-025-00416-1 (PMC12048626; doi:10.1038/s44318-025-00416-1)
Supplement: Supplementary file 11 — Source data Fig. 3 [file 44318_2025_416_MOESM11_ESM.zip › EMBOJ-2024-119243R_SourceDataForFigure 3/3S/Glc. Consumption-3S.xlsx]

## Sheet: Sheet1
	Glc. Consumption (μmol/10^6 cells)
Time (hr)	shNT+sgCtrl			shPPA2+sgCtrl			shNT+sgHIF-1α			shPPA2+sgHIF-1α
0	0.6	0.3	0.6	0.8	0.25	0.5	0.7	0.5	0.25	0.65	0.3	0.5
12	13.7	11.8	13.1	19.1	18.9	17.45	9.7	8.6	8.3	9.2	9.8	9.4
24	27.7	29.6	30.9	39.6	37.7	38.6	22.85	23.85	20.55	22.05	21.5	20.55
