# Supplementary material for: SIRT5-mediated desuccinylation of PPA2 enhances HIF-1alpha-dependent adaptation to hypoxic stress and colorectal cancer metastasis
Source: EMBO J. 2025 Mar 31;44(9):2514–40. doi: 10.1038/s44318-025-00416-1 (PMC12048626; doi:10.1038/s44318-025-00416-1)
Supplement: Supplementary file 11 — Source data Fig. 3 [file 44318_2025_416_MOESM11_ESM.zip › EMBOJ-2024-119243R_SourceDataForFigure 3/3T/Rel. lac. production-3T.xlsx]

## Sheet: Sheet1
	Rel. lac. production (%)
Time (hr)	shNT+sgCtrl			shPPA2+sgCtrl			shNT+sgHIF-1α			shPPA2+sgHIF-1α
0	6.10687	6.48855	4.19847	4.96183	6.10687	5.72519	4.58015	6.10687	7.25191	6.48855	4.96183	7.63359
12	46.5649	43.1298	46.1832	57.6336	60.687	66.7939	35.1145	37.4046	31.6794	38.9313	38.5496	33.5878
24	104.198	100	95.8015	120.992	126.336	114.122	72.9008	84.3511	67.9389	88.9313	78.2443	67.9389
