# Supplementary material for: SIRT5-mediated desuccinylation of PPA2 enhances HIF-1alpha-dependent adaptation to hypoxic stress and colorectal cancer metastasis
Source: EMBO J. 2025 Mar 31;44(9):2514–40. doi: 10.1038/s44318-025-00416-1 (PMC12048626; doi:10.1038/s44318-025-00416-1)
Supplement: Supplementary file 11 — Source data Fig. 3 [file 44318_2025_416_MOESM11_ESM.zip › EMBOJ-2024-119243R_SourceDataForFigure 3/3U/CRLM burden score-3U.xlsx]

## Sheet: Sheet1
	Sample ID	Score of the liver metastasis number	Score of the maximum tumor diameter	CRLM burden score
shNT+sgCtrl	#1	3	6	9
	#2	2	6	8
	#3	5	3	8
	#4	5	6	11
	#5	7	3	10
shPPA2+sgCtrl	#1	7	7	13
	#2	5	6	11
	#3	9	6	15
	#4	5	11	16
	#5	5	11	16
shNT+sgHIF-1α	#1	2	6	8
	#2	1	3	4
	#3	1	6	7
	#4	2	3	5
	#5	2	6	8
shPPA2#1+sgHIF-1α	#1	2	3	5
	#2	1	3	4
	#3	1	6	7
	#4	2	6	8
	#5	3	3	6
