# Supplementary material for: SIRT5-mediated desuccinylation of PPA2 enhances HIF-1alpha-dependent adaptation to hypoxic stress and colorectal cancer metastasis
Source: EMBO J. 2025 Mar 31;44(9):2514–40. doi: 10.1038/s44318-025-00416-1 (PMC12048626; doi:10.1038/s44318-025-00416-1)
Supplement: Supplementary file 12 — Source data Fig. 4 [file 44318_2025_416_MOESM12_ESM.zip]

Archive with 104 entries (91 files):
- EMBOJ-2024-119243R_SourceDataForFigure 4/
- EMBOJ-2024-119243R_SourceDataForFigure 4/4A/
- EMBOJ-2024-119243R_SourceDataForFigure 4/4A/Input-Flag-LO.tif
- EMBOJ-2024-119243R_SourceDataForFigure 4/4A/Input-Flag.tif
- EMBOJ-2024-119243R_SourceDataForFigure 4/4A/Input-HA-LO.tif
- EMBOJ-2024-119243R_SourceDataForFigure 4/4A/Input-HA.tif
- EMBOJ-2024-119243R_SourceDataForFigure 4/4A/Input-Myc-LO.tif
- EMBOJ-2024-119243R_SourceDataForFigure 4/4A/Input-Myc.tif
- EMBOJ-2024-119243R_SourceDataForFigure 4/4A/Input-Tubulin-LO.tif
- EMBOJ-2024-119243R_SourceDataForFigure 4/4A/Input-Tubulin.tif
- EMBOJ-2024-119243R_SourceDataForFigure 4/4A/IP-Flag-LO.tif
- EMBOJ-2024-119243R_SourceDataForFigure 4/4A/IP-Flag.tif
- EMBOJ-2024-119243R_SourceDataForFigure 4/4A/IP-HA-LO-Long exposuer.tif
- EMBOJ-2024-119243R_SourceDataForFigure 4/4A/IP-HA-LO.tif
- EMBOJ-2024-119243R_SourceDataForFigure 4/4A/IP-HA.tif
- EMBOJ-2024-119243R_SourceDataForFigure 4/4B/
- EMBOJ-2024-119243R_SourceDataForFigure 4/4B/Input-Flag-LO.tif
- EMBOJ-2024-119243R_SourceDataForFigure 4/4B/Input-Flag.tif
- EMBOJ-2024-119243R_SourceDataForFigure 4/4B/Input-HA-LO.tif
- EMBOJ-2024-119243R_SourceDataForFigure 4/4B/Input-HA.tif
- EMBOJ-2024-119243R_SourceDataForFigure 4/4B/Input-NEDD4-LO.tif
- EMBOJ-2024-119243R_SourceDataForFigure 4/4B/Input-NEDD4.tif
- EMBOJ-2024-119243R_SourceDataForFigure 4/4B/Input-Tubulin-LO.tif
- EMBOJ-2024-119243R_SourceDataForFigure 4/4B/Input-Tubulin.tif
- EMBOJ-2024-119243R_SourceDataForFigure 4/4B/IP-Flag-LO.tif
- EMBOJ-2024-119243R_SourceDataForFigure 4/4B/IP-Flag.tif
- EMBOJ-2024-119243R_SourceDataForFigure 4/4B/IP-HA-LO-Long exposure.tif
- EMBOJ-2024-119243R_SourceDataForFigure 4/4B/IP-HA-LO.tif
- EMBOJ-2024-119243R_SourceDataForFigure 4/4B/IP-HA.tif
- EMBOJ-2024-119243R_SourceDataForFigure 4/4C/
- EMBOJ-2024-119243R_SourceDataForFigure 4/4C/Input-Flag.tif
- EMBOJ-2024-119243R_SourceDataForFigure 4/4C/Input-HA.tif
- EMBOJ-2024-119243R_SourceDataForFigure 4/4C/Input-Myc.tif
- EMBOJ-2024-119243R_SourceDataForFigure 4/4C/Input-NEDD4.tif
- EMBOJ-2024-119243R_SourceDataForFigure 4/4C/Input-Tubulin.tif
- EMBOJ-2024-119243R_SourceDataForFigure 4/4C/IP-Flag.tif
- EMBOJ-2024-119243R_SourceDataForFigure 4/4C/IP-HA.tif
- EMBOJ-2024-119243R_SourceDataForFigure 4/4D/
- EMBOJ-2024-119243R_SourceDataForFigure 4/4D/Input-Flag.tif
- EMBOJ-2024-119243R_SourceDataForFigure 4/4D/Input-HA.tif
- EMBOJ-2024-119243R_SourceDataForFigure 4/4D/Input-Myc.tif
- EMBOJ-2024-119243R_SourceDataForFigure 4/4D/Input-Tubulin.tif
- EMBOJ-2024-119243R_SourceDataForFigure 4/4D/IP-Flag.tif
- EMBOJ-2024-119243R_SourceDataForFigure 4/4D/IP-HA-Long exposure.tif
- EMBOJ-2024-119243R_SourceDataForFigure 4/4D/IP-HA-Short exposure.tif
- EMBOJ-2024-119243R_SourceDataForFigure 4/4E/
- EMBOJ-2024-119243R_SourceDataForFigure 4/4E/Input-Flag.tif
- EMBOJ-2024-119243R_SourceDataForFigure 4/4E/Input-HA.tif
- EMBOJ-2024-119243R_SourceDataForFigure 4/4E/Input-NEDD4.tif
- EMBOJ-2024-119243R_SourceDataForFigure 4/4E/Input-Tubulin.tif
- EMBOJ-2024-119243R_SourceDataForFigure 4/4E/IP-Flag.tif
- EMBOJ-2024-119243R_SourceDataForFigure 4/4E/IP-HA.tif
- EMBOJ-2024-119243R_SourceDataForFigure 4/4F/
- EMBOJ-2024-119243R_SourceDataForFigure 4/4F/Input-NEDD4.tif
- EMBOJ-2024-119243R_SourceDataForFigure 4/4F/Input-PPA2.tif
- EMBOJ-2024-119243R_SourceDataForFigure 4/4F/Input-Tubulin.tif
- EMBOJ-2024-119243R_SourceDataForFigure 4/4F/IP-NEDD4.tif
- EMBOJ-2024-119243R_SourceDataForFigure 4/4F/IP-PPA2.tif
- EMBOJ-2024-119243R_SourceDataForFigure 4/4G/
- EMBOJ-2024-119243R_SourceDataForFigure 4/4G/4G-HO-Flag-PPA2.tif
- EMBOJ-2024-119243R_SourceDataForFigure 4/4G/4G-HO-HA-NEDD4.tif
- EMBOJ-2024-119243R_SourceDataForFigure 4/4G/4G-HO-Merge.tif
- EMBOJ-2024-119243R_SourceDataForFigure 4/4G/4G-LO-Flag-PPA2.tif
- EMBOJ-2024-119243R_SourceDataForFigure 4/4G/4G-LO-HA-NEDD4.tif
- EMBOJ-2024-119243R_SourceDataForFigure 4/4G/4G-LO-Merge.tif
- EMBOJ-2024-119243R_SourceDataForFigure 4/4G/Fluorescence intensity-4G.xlsx
- EMBOJ-2024-119243R_SourceDataForFigure 4/4H/
- EMBOJ-2024-119243R_SourceDataForFigure 4/4H/Input-Flag.tif
- EMBOJ-2024-119243R_SourceDataForFigure 4/4H/Input-Myc.tif
- EMBOJ-2024-119243R_SourceDataForFigure 4/4H/Input-Tubulin.tif
- EMBOJ-2024-119243R_SourceDataForFigure 4/4H/IP-Flag.tif
- EMBOJ-2024-119243R_SourceDataForFigure 4/4H/IP-P-Ser.tif
- EMBOJ-2024-119243R_SourceDataForFigure 4/4H/IP-P-Thr.tif
- EMBOJ-2024-119243R_SourceDataForFigure 4/4J/
- EMBOJ-2024-119243R_SourceDataForFigure 4/4J/Input-Flag.tif
- EMBOJ-2024-119243R_SourceDataForFigure 4/4J/Input-Myc.tif
- EMBOJ-2024-119243R_SourceDataForFigure 4/4J/Input-Tubulin.tif
- EMBOJ-2024-119243R_SourceDataForFigure 4/4J/IP-Flag.tif
- EMBOJ-2024-119243R_SourceDataForFigure 4/4J/IP-Myc.tif
- EMBOJ-2024-119243R_SourceDataForFigure 4/4K/
- EMBOJ-2024-119243R_SourceDataForFigure 4/4K/Input-Flag.tif
- EMBOJ-2024-119243R_SourceDataForFigure 4/4K/Input-PPA2.tif
- EMBOJ-2024-119243R_SourceDataForFigure 4/4K/Input-Tubulin.tif
- EMBOJ-2024-119243R_SourceDataForFigure 4/4K/IP-Flag.tif
- EMBOJ-2024-119243R_SourceDataForFigure 4/4K/IP-P-Thr.tif
- EMBOJ-2024-119243R_SourceDataForFigure 4/4M/
- EMBOJ-2024-119243R_SourceDataForFigure 4/4M/Input-Flag.tif
- EMBOJ-2024-119243R_SourceDataForFigure 4/4M/Input-HA.tif
- EMBOJ-2024-119243R_SourceDataForFigure 4/4M/Input-Tubulin.tif
- EMBOJ-2024-119243R_SourceDataForFigure 4/4M/IP-Flag.tif
- EMBOJ-2024-119243R_SourceDataForFigure 4/4M/IP-HA.tif
- EMBOJ-2024-119243R_SourceDataForFigure 4/4N/
- EMBOJ-2024-119243R_SourceDataForFigure 4/4N/Input-Flag-LO.tif
- EMBOJ-2024-119243R_SourceDataForFigure 4/4N/Input-Flag.tif
- EMBOJ-2024-119243R_SourceDataForFigure 4/4N/Input-HA-LO.tif
- EMBOJ-2024-119243R_SourceDataForFigure 4/4N/Input-HA.tif
- EMBOJ-2024-119243R_SourceDataForFigure 4/4N/Input-HIF-1α-LO.tif
- EMBOJ-2024-119243R_SourceDataForFigure 4/4N/Input-HIF-1α.tif
- EMBOJ-2024-119243R_SourceDataForFigure 4/4N/Input-Tubulin-LO.tif
- EMBOJ-2024-119243R_SourceDataForFigure 4/4N/Input-Tubulin.tif
- EMBOJ-2024-119243R_SourceDataForFigure 4/4N/IP-HA-LO.tif
- EMBOJ-2024-119243R_SourceDataForFigure 4/4N/IP-HA.tif
- EMBOJ-2024-119243R_SourceDataForFigure 4/4N/IP-HIF-1α-LO.tif
- EMBOJ-2024-119243R_SourceDataForFigure 4/4N/IP-HIF-1α.tif
