# Supplementary material for: SIRT5-mediated desuccinylation of PPA2 enhances HIF-1alpha-dependent adaptation to hypoxic stress and colorectal cancer metastasis
Source: EMBO J. 2025 Mar 31;44(9):2514–40. doi: 10.1038/s44318-025-00416-1 (PMC12048626; doi:10.1038/s44318-025-00416-1)
Supplement: Supplementary file 12 — Source data Fig. 4 [file 44318_2025_416_MOESM12_ESM.zip › EMBOJ-2024-119243R_SourceDataForFigure 4/4G/Fluorescence intensity-4G.xlsx]

## Sheet: Sheet1
Fluorescence intensity was measured using ImageJ software
HO			LO
Distance(pixels)	HA-NEDD4	Flag-PPA2	Distance(pixels)	HA-NEDD4	Flag-PPA2
0	40	17.3333	0	2	0.6667
0.998009	33.6548	19.7007	0.998009	1.3028	0.106
1.99602	31.4694	21.144	1.99602	5.7024	0.4616
2.99403	26.3503	23.1246	2.99403	0.2012	1.723
4.00163	23.8141	22.4966	4.00163	0	2.0425
4.99964	33.0809	21.823	4.99964	5.2595	1.4602
5.99765	29.0476	24.4422	5.99765	0.9416	0.8859
6.99566	33.1389	24.2986	6.99566	1.8016	0.6379
7.99367	33.381	29.0499	7.99367	3.1199	1.525
9.00128	26.6458	29.372	9.00128	3.6513	0.6439
9.99929	38.9615	30.7347	9.99929	6.2514	3.258
10.9973	39.9545	31.3545	10.9973	10.1236	1.6474
11.9953	35.7823	30.6122	11.9953	11.5359	5.6547
12.9933	29.8933	32.2102	12.9933	13.9381	13.3387
13.9913	26.8056	31.8333	13.9913	19.0503	6.3014
14.9893	41.7049	34.0349	14.9893	20.3414	11.6517
15.9969	29.1769	35.1587	15.9969	19.3321	8.1824
16.9949	31.714	32.4532	16.9949	27.9867	9.1822
17.993	32.3946	29.3044	17.993	30.5559	5.951
18.991	30.1886	28.1402	18.991	30.1172	7.5071
19.989	28.4444	34.1111	19.989	38.3272	12.8408
20.9966	27.875	30.875	20.9966	41.1933	14.5115
21.9946	25.763	25.3821	21.9946	40.107	12.0419
22.9926	25.4262	22.8233	22.9926	45.168	14.1837
23.9906	25.1565	25.6463	23.9906	41.951	14.8154
24.9886	23.0594	28.002	24.9886	43.2607	17.9516
25.9866	31.5142	27.4082	25.9866	52.4113	11.0761
26.9846	35.798	23.895	26.9846	58.6125	15.4581
27.9922	41.7778	21.4444	27.9922	56.5781	24.6809
28.9903	36.4948	21.6858	28.9902	52.7598	20.5699
29.9883	32.449	29.801	29.9883	51.1269	20.1695
30.9863	36.7727	22.3688	30.9863	50.5352	19.8578
31.9843	29.3356	26.7687	31.9843	55.1988	16.4578
32.9919	26.8134	31.3214	32.9919	53.9667	15.6779
33.9899	42.9059	37.4972	33.9899	50.9111	21.64
34.9879	42.7986	40.0556	34.9879	51.163	23.1546
35.9859	57.7551	39.2381	35.9859	51.1047	23.666
36.9839	57.4898	44.0665	36.9839	52.3867	31.7421
37.9819	69.3169	49.233	37.9819	52.7103	40.5984
38.9799	75.702	44.4124	38.9799	49.3952	39.2269
39.9875	77.2245	47.0522	39.9875	48.5556	46.7851
40.9856	67.5896	48.5397	40.9856	42.5685	61.4838
41.9836	70.4167	56	41.9836	42.6515	61.5483
42.9816	67.8505	66.7935	42.9816	45.9025	61.0942
43.9796	68.39	77.8435	43.9796	45.1145	65.7377
44.9872	72.1981	81.5293	44.9872	44.7901	70.1015
45.9852	70.267	83.5935	45.9852	39.4865	63.8034
46.9832	69.5351	81.9918	46.9832	35.2979	66.4667
47.9812	69.7551	83.3605	47.9812	34.2848	70.7915
48.9792	70.2917	83.1944	48.9792	30.7879	69.9729
49.9772	66.0317	84.6667	49.9772	32.885	73.5452
50.9752	69.9962	84.6667	50.9753	28.96	80.3067
51.9829	63.1882	84.6667	51.9828	24.7284	83.9196
52.9809	64.2895	84.6667	52.9809	21.3304	80.2349
53.9789	53.6565	84.6667	53.9789	25.8973	74.5097
54.9769	45.0829	84.478	54.9769	26.4694	75.6797
55.9749	47.5556	83.5556	55.9749	23.6554	72.7362
56.9825	47.0553	82.3644	56.9825	19.832	68.3746
57.9805	49.1241	81.059	57.9805	18.008	71.1729
58.9785	40.6294	74.0641	58.9785	20.482	65.794
59.9765	44.551	65.3946	59.9765	21.4048	66.6125
60.9745	47.4855	59.3887	60.9745	13.3948	74.374
61.9725	36.3294	54.0323	61.9725	12.3365	51.3434
62.9706	29.2708	52.8333	62.9706	17.3374	48.7066
63.9782	32.8277	48.5805	63.9782	17.8742	52.1964
64.9762	26.8537	45.9986	64.9762	15.8166	52.8216
65.9742	21.0646	36.8248	65.9742	13.0215	47.9466
66.9722	24.9653	40.6045	66.9722	9.698	40.991
67.9702	31.1791	42.6009	67.9702	15.6622	40.8178
68.9778	26.7202	42.7649	68.9778	15.1873	46.4943
69.9758	28.9167	38	69.9758	8.9927	50.7232
70.9738	32.0326	41.3927	70.9738	9.1443	40.3834
71.9718	27.1565	43.4694	71.9718	8.2366	27.2781
72.9698	28.0354	37.8092	72.9698	11.3433	29.4831
73.9678	30.5641	40.0119	73.9678	11.1275	21.4444
74.9659	33.9371	41.2526	74.9659	14.6217	30.609
75.9735	32.1927	35.4308	75.9735	8.2534	26.1906
76.9715	31.5208	36.9722	76.9715	8.206	26.7561
77.9695	23.5816	41.7058	77.9695	8.6257	23.6659
78.9675	25.6465	43.7136	78.9675	7.8127	23.6482
79.9655	31.644	36.2268	79.9655	5.7109	27.2499
80.9731	28.27	34.0106	80.9731	5.7391	14.3433
81.9711	25.6531	33.2245	81.9711	6.0003	12.7174
82.9691	25.1814	34.7458	82.9691	9.1825	19.5524
83.9671	41.6667	30.6667	83.9671	15.2403	19.8579
84.9651	24.3768	25.2008	84.9651	13.2222	21.2222
85.9632	26.7999	26.2608	85.9631	11.0117	15.559
86.9612	23.7054	29.6679	86.9612	7.9711	11.4283
87.9688	27.6893	26.3605	87.9688	6.3083	21.5277
88.9668	22.1874	27.2942	88.9668	6.4409	8.985
89.9648	23.0969	34.0646	89.9648	5.4256	10.2791
90.9628	20.7986	31	90.9628	6.9942	11.4887
91.9608	19.3356	29.6168	91.9608	5.8657	16.9083
92.9684	19.9345	24.9779	92.9684	2.2246	14.9994
93.9664	18.2568	25.322	93.9664	10.6107	17.8422
94.9644	21.2395	30.8579	94.9644	9.3591	15.8824
95.9624	18.1088	31.3946	95.9624	7.6835	13.3117
96.9605	20.3121	30.434	96.9604	10.8922	11.4054
97.9585	23.2778	29.5	97.9585	10.2959	21.2366
98.9565	17.0706	32.1344	98.9565	7.4891	18.768
99.9641	13.7052	34.8095	99.9641	9.0019	14.4591
100.962	17.6678	35.1127	100.962	9.7717	12.359
101.96	21.8622	31.9405	101.96	6.56	17.4933
102.958	20.5405	30.4572	102.958	8.7081	15.6462
103.956	17.1723	29.7664	103.956	5.5277	13.3438
104.964	18.9167	35.5625	104.964	4.1742	11.9354
105.962	20.6049	32.0346	105.962	2.5597	20.9574
106.96	20.2378	30.4982	106.96	5.5024	17.8504
107.958	24.9864	31.3265	107.958	6.5301	13.9254
108.956	21.4351	30.7153	108.956	3.3706	14.9825
109.954	27.9915	31.4768	109.954	1.9785	12.5398
110.952	25.3712	34.2326	110.952	3.2672	13.9686
111.959	19.2222	34	111.959	3.2949	15.6342
112.957	33.8155	33.6584	112.957	2.0352	18.9638
113.955	20.3759	25.1514	113.955	2.9756	23.5836
114.953	25.8482	35.4912	114.953	1.8808	22.3426
115.951	27.0748	34.2177	115.951	1.6222	18.5696
116.959	25.4528	32.1977	116.959	0.7504	21.2045
117.957	42.1071	35.7846	117.957	1.2672	21.5795
118.955	44.7014	35.0278	118.955	4.9911	27.0889
119.953	52.1905	45.8912	119.953	2.9792	26.7578
120.951	66.7452	49.1346	120.951	1.5743	26.9961
121.949	68.5187	52.6933	121.949	3.1926	24.7839
122.947	70.2232	62.2011	122.947	1.7935	22.1673
123.955	75.4898	70.6508	123.955	2.6875	28.5098
124.953	81.2258	84.0395	124.953	2.1407	32.5513
125.951	80.25	84.6667	125.951	0.5176	29.4866
126.949	84.486	84.6667	126.949	3.0333	29.5299
127.947	80.8141	84.6667	127.947	6.3703	41.2781
128.954	81.6577	84.6667	128.954	5.7981	43.886
129.952	83.445	84.6667	129.952	2.268	40.6436
130.95	77.1949	84.6667	130.95	2.7523	45.7244
131.948	79.7687	84.6667	131.948	5.3418	44.6376
132.946	81.7639	84.6667	132.946	2.5887	40.5595
133.944	83.8758	84.6667	133.944	3.0426	32.862
134.942	84.2049	84.6667	134.942	2.7636	37.4095
135.95	81.9909	84.6667	135.95	2.1244	50.8356
136.948	80.6532	84.6667	136.948	2.332	47.0262
137.946	78.7381	84.6667	137.946	2.5958	39.4116
138.944	78.9656	84.6667	138.944	2.1124	33.2394
139.942	57.4444	84.6667	139.942	2.2964	38.8481
140.95	43.8295	82.2236	140.95	4.9724	45.3172
141.948	35.648	72.9206	141.948	7.1624	45.1717
142.946	33.8545	69.5231	142.946	1.2412	46.7792
143.944	24.4626	56.1224	143.944	2.3883	49.7699
144.942	16.3339	40.482	144.942	5.6005	39.6225
145.94	21.5289	39.7046	145.94	3.1705	33.1751
146.938	26.5833	35.9792	146.938	4.977	39.2747
147.945	10.8957	37.6054	147.945	1.7794	52.5418
148.943	13.0633	30.3672	148.943	1.8319	62.0663
149.941	9.4014	26.0119	149.941	2.5698	53.8224
150.939	7.9949	20.7312	150.939	2.4053	49.1692
151.937	3.39	17.1224	151.937	2.7718	52.1935
152.945	1.6467	6.6718	152.945	7.5467	48.0667
153.943	3.5	11.4444	153.943	3.6581	49.5813
154.941	0.1054	11.8203	154.941	5.4733	69.1396
155.939	0	7.2517	155.939	6.0399	51.8618
156.937	0	4.6701	156.937	3.6997	57.2867
157.935	0	3.4325	157.935	0.4423	52.7228
158.933	0	3.165	158.933	0.7978	63.7524
159.941	0	2.3991	159.941	6.6659	60.1111
160.939	0	3.8611	160.939	4.0269	55.5153
161.937	0	3.6922	161.937	6.8254	53.6864
162.935	0	4.2314	162.935	7.1774	70.7268
163.933	0	2.6168	163.933	4.4232	50.482
164.94	0	2.1786	164.94	4.5421	62.5548
165.938	0	1.6746	165.938	7.6746	50.4469
166.936	0	2.4619	166.936	7.6291	54.9535
167.934	0	2.6667	167.934	8.6191	57.9728
			168.932	12.8962	53.0928
			169.93	11.1111	62.1111
			170.928	7.8043	50.8196
			171.936	12.6015	50.5435
			172.934	8.11	39.6834
			173.932	7.3507	45.9355
			174.93	9.8527	39.9658
			175.928	11.23	37.7908
			176.935	13.861	38.5819
			177.934	12.7031	37.5842
			178.932	6.0212	40.1017
			179.93	16.203	34.4245
			180.928	14.859	27.3955
			181.926	12.7516	29.319
			182.924	13.6211	32.7873
			183.931	16.2398	29.9838
			184.929	13.5033	34.3429
			185.927	15.6022	34.916
			186.925	18.0267	36.0178
			187.923	12.2673	29.9465
			188.931	18.3089	32.5527
			189.929	18.5075	23.8643
			190.927	18.7259	28.995
			191.925	22.0216	24.3355
			192.923	19.3111	32.1352
			193.921	20.0869	26.1345
			194.919	23.489	24.1373
			195.927	30.9911	30.126
			196.924	40.3842	27.1819
			197.923	39.5573	22.0602
			198.921	38.986	23.2551
			199.919	48.8047	29.7593
			200.926	44.7356	24.1632
			201.924	38.5922	17.5984
			202.922	41.2501	21.0796
			203.92	42.4533	23.08
			204.918	53.035	23.4606
			205.916	59.356	22.2343
			206.914	57.6351	22.5734
			207.922	52.741	14.9006
			208.92	48.2692	11.7715
			209.918	52.8062	9.9596
			210.916	54.4241	7.8846
			211.914	54.0554	12.6977
			212.922	52.0165	11.1394
			213.919	48.2029	6.0629
			214.917	47.01	4.436
			215.916	47.4338	6.1465
			216.913	47.6242	5.9045
			217.911	50.0579	5.2433
			218.91	47.4887	3.9327
			219.917	43.113	3.8062
			220.915	37.9244	5.4756
			221.913	26.8853	4.8658
			222.911	20.6303	0.6656
			223.909	11.7663	1.5543
			224.917	6.1269	1.8754
			225.915	4.0277	0.4262
			226.913	1.0335	0.0771
			227.911	0	0.005
			228.909	0	0.4714
			229.907	0	0.9827
			230.905	0	0.3189
			231.912	0	1.2169
			232.91	0	0.4046
			233.909	0	0.4234
			234.906	0	1.2572
			235.905	0	0.528
			236.912	0	1.1373
			237.91	0	0.7733
			238.908	0	0.3814
			239.906	0	0.1569
			240.904	0	0.0575
			241.902	0	0
			242.9	0	0.0498
			243.908	0	0.5235
			244.906	0	0
			245.904	0	0
			246.902	0	0
			247.9	0	0
			248.907	0	0
			249.905	0	0
			250.903	0	0
			251.901	0	0
			252.899	0	0
			253.897	0	0.0167
			254.895	0	1.6667
