# Supplementary material for: SIRT5-mediated desuccinylation of PPA2 enhances HIF-1alpha-dependent adaptation to hypoxic stress and colorectal cancer metastasis
Source: EMBO J. 2025 Mar 31;44(9):2514–40. doi: 10.1038/s44318-025-00416-1 (PMC12048626; doi:10.1038/s44318-025-00416-1)
Supplement: Supplementary file 13 — Source data Fig. 5 [file 44318_2025_416_MOESM13_ESM.zip]

Archive with 100 entries (82 files):
- EMBOJ-2024-119243R_SourceDataForFigure 5/
- EMBOJ-2024-119243R_SourceDataForFigure 5/5A/
- EMBOJ-2024-119243R_SourceDataForFigure 5/5A/Input-Flag.tif
- EMBOJ-2024-119243R_SourceDataForFigure 5/5A/Input-Tubulin.tif
- EMBOJ-2024-119243R_SourceDataForFigure 5/5A/IP-Ace-K.tif
- EMBOJ-2024-119243R_SourceDataForFigure 5/5A/IP-Flag.tif
- EMBOJ-2024-119243R_SourceDataForFigure 5/5A/IP-Lac-K.tif
- EMBOJ-2024-119243R_SourceDataForFigure 5/5A/IP-Mal-K.tif
- EMBOJ-2024-119243R_SourceDataForFigure 5/5A/IP-Met-K.tif
- EMBOJ-2024-119243R_SourceDataForFigure 5/5A/IP-Succ-K.tif
- EMBOJ-2024-119243R_SourceDataForFigure 5/5B/
- EMBOJ-2024-119243R_SourceDataForFigure 5/5B/Input-Flag.tif
- EMBOJ-2024-119243R_SourceDataForFigure 5/5B/Input-Tubulin.tif
- EMBOJ-2024-119243R_SourceDataForFigure 5/5B/IP-Ace-K.tif
- EMBOJ-2024-119243R_SourceDataForFigure 5/5B/IP-Flag.tif
- EMBOJ-2024-119243R_SourceDataForFigure 5/5B/IP-Lac-K.tif
- EMBOJ-2024-119243R_SourceDataForFigure 5/5B/IP-Mal-K.tif
- EMBOJ-2024-119243R_SourceDataForFigure 5/5B/IP-Met-K.tif
- EMBOJ-2024-119243R_SourceDataForFigure 5/5B/IP-Succ-K.tif
- EMBOJ-2024-119243R_SourceDataForFigure 5/5C/
- EMBOJ-2024-119243R_SourceDataForFigure 5/5C/Flag.tif
- EMBOJ-2024-119243R_SourceDataForFigure 5/5C/Succ-K.tif
- EMBOJ-2024-119243R_SourceDataForFigure 5/5D/
- EMBOJ-2024-119243R_SourceDataForFigure 5/5D/Input-Flag.tif
- EMBOJ-2024-119243R_SourceDataForFigure 5/5D/Input-Tubulin.tif
- EMBOJ-2024-119243R_SourceDataForFigure 5/5D/IP-Flag.tif
- EMBOJ-2024-119243R_SourceDataForFigure 5/5D/IP-Succ-k.tif
- EMBOJ-2024-119243R_SourceDataForFigure 5/5E/
- EMBOJ-2024-119243R_SourceDataForFigure 5/5E/Input-Flag.tif
- EMBOJ-2024-119243R_SourceDataForFigure 5/5E/Input-Tubulin.tif
- EMBOJ-2024-119243R_SourceDataForFigure 5/5E/IP-Flag.tif
- EMBOJ-2024-119243R_SourceDataForFigure 5/5E/IP-SuK176.tif
- EMBOJ-2024-119243R_SourceDataForFigure 5/5F/
- EMBOJ-2024-119243R_SourceDataForFigure 5/5F/Input-Flag.tif
- EMBOJ-2024-119243R_SourceDataForFigure 5/5F/Input-HA.tif
- EMBOJ-2024-119243R_SourceDataForFigure 5/5F/Input-Tubulin.tif
- EMBOJ-2024-119243R_SourceDataForFigure 5/5F/IP-Flag.tif
- EMBOJ-2024-119243R_SourceDataForFigure 5/5F/IP-HA.tif
- EMBOJ-2024-119243R_SourceDataForFigure 5/5F/IP-P-Thr.tif
- EMBOJ-2024-119243R_SourceDataForFigure 5/5G/
- EMBOJ-2024-119243R_SourceDataForFigure 5/5G/Input-Flag.tif
- EMBOJ-2024-119243R_SourceDataForFigure 5/5G/Input-HA.tif
- EMBOJ-2024-119243R_SourceDataForFigure 5/5G/Input-HIF-1α.tif
- EMBOJ-2024-119243R_SourceDataForFigure 5/5G/Input-Tubulin.tif
- EMBOJ-2024-119243R_SourceDataForFigure 5/5G/IP-HA.tif
- EMBOJ-2024-119243R_SourceDataForFigure 5/5G/IP-HIF-1α.tif
- EMBOJ-2024-119243R_SourceDataForFigure 5/5H/
- EMBOJ-2024-119243R_SourceDataForFigure 5/5H/5H.xlsx
- EMBOJ-2024-119243R_SourceDataForFigure 5/5I/
- EMBOJ-2024-119243R_SourceDataForFigure 5/5I/Rel. released phosphate level-5I.xlsx
- EMBOJ-2024-119243R_SourceDataForFigure 5/5J/
- EMBOJ-2024-119243R_SourceDataForFigure 5/5J/Input-Flag.tif
- EMBOJ-2024-119243R_SourceDataForFigure 5/5J/Input-Tubulin.tif
- EMBOJ-2024-119243R_SourceDataForFigure 5/5J/IP-Flag.tif
- EMBOJ-2024-119243R_SourceDataForFigure 5/5J/IP-SuK176.tif
- EMBOJ-2024-119243R_SourceDataForFigure 5/5K/
- EMBOJ-2024-119243R_SourceDataForFigure 5/5K/Input-Flag.tif
- EMBOJ-2024-119243R_SourceDataForFigure 5/5K/Input-Tubulin.tif
- EMBOJ-2024-119243R_SourceDataForFigure 5/5K/IP-Flag.tif
- EMBOJ-2024-119243R_SourceDataForFigure 5/5K/IP-SuK176.tif
- EMBOJ-2024-119243R_SourceDataForFigure 5/5L/
- EMBOJ-2024-119243R_SourceDataForFigure 5/5L/Input-Flag.tif
- EMBOJ-2024-119243R_SourceDataForFigure 5/5L/Input-HA.tif
- EMBOJ-2024-119243R_SourceDataForFigure 5/5L/Input-Tubulin.tif
- EMBOJ-2024-119243R_SourceDataForFigure 5/5L/IP-Flag.tif
- EMBOJ-2024-119243R_SourceDataForFigure 5/5L/IP-HA.tif
- EMBOJ-2024-119243R_SourceDataForFigure 5/5M/
- EMBOJ-2024-119243R_SourceDataForFigure 5/5M/Input-PPA2.tif
- EMBOJ-2024-119243R_SourceDataForFigure 5/5M/Input-SIRT5.tif
- EMBOJ-2024-119243R_SourceDataForFigure 5/5M/Input-Tubulin.tif
- EMBOJ-2024-119243R_SourceDataForFigure 5/5M/IP-PPA2.tif
- EMBOJ-2024-119243R_SourceDataForFigure 5/5M/IP-SIRT5.tif
- EMBOJ-2024-119243R_SourceDataForFigure 5/5N/
- EMBOJ-2024-119243R_SourceDataForFigure 5/5N/Input-Flag.tif
- EMBOJ-2024-119243R_SourceDataForFigure 5/5N/Input-HA.tif
- EMBOJ-2024-119243R_SourceDataForFigure 5/5N/Input-Tubulin.tif
- EMBOJ-2024-119243R_SourceDataForFigure 5/5N/IP-Flag.tif
- EMBOJ-2024-119243R_SourceDataForFigure 5/5N/IP-SuK176.tif
- EMBOJ-2024-119243R_SourceDataForFigure 5/5O/
- EMBOJ-2024-119243R_SourceDataForFigure 5/5O/Input-Flag.tif
- EMBOJ-2024-119243R_SourceDataForFigure 5/5O/Input-HA.tif
- EMBOJ-2024-119243R_SourceDataForFigure 5/5O/Input-Myc.tif
- EMBOJ-2024-119243R_SourceDataForFigure 5/5O/Input-Tubulin.tif
- EMBOJ-2024-119243R_SourceDataForFigure 5/5O/IP-HA.tif
- EMBOJ-2024-119243R_SourceDataForFigure 5/5O/IP-Myc.tif
- EMBOJ-2024-119243R_SourceDataForFigure 5/5P/
- EMBOJ-2024-119243R_SourceDataForFigure 5/5P/Input-Flag.tif
- EMBOJ-2024-119243R_SourceDataForFigure 5/5P/Input-HA.tif
- EMBOJ-2024-119243R_SourceDataForFigure 5/5P/Input-Myc.tif
- EMBOJ-2024-119243R_SourceDataForFigure 5/5P/Input-Tubulin.tif
- EMBOJ-2024-119243R_SourceDataForFigure 5/5P/IP-HA.tif
- EMBOJ-2024-119243R_SourceDataForFigure 5/5P/IP-Myc.tif
- EMBOJ-2024-119243R_SourceDataForFigure 5/5Q/
- EMBOJ-2024-119243R_SourceDataForFigure 5/5Q/Input-Flag.tif
- EMBOJ-2024-119243R_SourceDataForFigure 5/5Q/Input-HA.tif
- EMBOJ-2024-119243R_SourceDataForFigure 5/5Q/Input-HIF-1α.tif
- EMBOJ-2024-119243R_SourceDataForFigure 5/5Q/Input-Myc.tif
- EMBOJ-2024-119243R_SourceDataForFigure 5/5Q/Input-Tubulin.tif
- EMBOJ-2024-119243R_SourceDataForFigure 5/5Q/IP-HA.tif
- EMBOJ-2024-119243R_SourceDataForFigure 5/5Q/IP-HIF-1α.tif
