# Supplementary material for: SIRT5-mediated desuccinylation of PPA2 enhances HIF-1alpha-dependent adaptation to hypoxic stress and colorectal cancer metastasis
Source: EMBO J. 2025 Mar 31;44(9):2514–40. doi: 10.1038/s44318-025-00416-1 (PMC12048626; doi:10.1038/s44318-025-00416-1)
Supplement: Supplementary file 13 — Source data Fig. 5 [file 44318_2025_416_MOESM13_ESM.zip › EMBOJ-2024-119243R_SourceDataForFigure 5/5H/5H.xlsx]

## Sheet: Sheet1
Rel. PPA activity
WT	E172K	K176R	K176E
1.04876	0.336876	0.999883	0.968993
0.965431	0.304234	0.845723	1.10464
0.98581	0.252263	0.986394	1.06126
