# Supplementary material for: SIRT5-mediated desuccinylation of PPA2 enhances HIF-1alpha-dependent adaptation to hypoxic stress and colorectal cancer metastasis
Source: EMBO J. 2025 Mar 31;44(9):2514–40. doi: 10.1038/s44318-025-00416-1 (PMC12048626; doi:10.1038/s44318-025-00416-1)
Supplement: Supplementary file 13 — Source data Fig. 5 [file 44318_2025_416_MOESM13_ESM.zip › EMBOJ-2024-119243R_SourceDataForFigure 5/5I/Rel. released phosphate level-5I.xlsx]

## Sheet: Sheet1
Rel. released phosphate level
WT	E172K	K176R	K176E
0.964838	0.304327	0.431578	1.0698
1.00581	0.255288	0.469668	0.966543
1.02935	0.298099	0.414729	0.97441
