# Supplementary material for: SIRT5-mediated desuccinylation of PPA2 enhances HIF-1alpha-dependent adaptation to hypoxic stress and colorectal cancer metastasis
Source: EMBO J. 2025 Mar 31;44(9):2514–40. doi: 10.1038/s44318-025-00416-1 (PMC12048626; doi:10.1038/s44318-025-00416-1)
Supplement: Supplementary file 14 — Source data Fig. 6 [file 44318_2025_416_MOESM14_ESM.zip]

Archive with 51 entries (41 files):
- EMBOJ-2024-119243R_SourceDataForFigure 6/
- EMBOJ-2024-119243R_SourceDataForFigure 6/6A/
- EMBOJ-2024-119243R_SourceDataForFigure 6/6A/DLD1-HO-K176E-Migration.tif
- EMBOJ-2024-119243R_SourceDataForFigure 6/6A/DLD1-HO-WT-Migration.tif
- EMBOJ-2024-119243R_SourceDataForFigure 6/6A/DLD1-LO-K176E-Migration.tif
- EMBOJ-2024-119243R_SourceDataForFigure 6/6A/DLD1-LO-WT-Migration.tif
- EMBOJ-2024-119243R_SourceDataForFigure 6/6A/Rel. migrated cells-6A.xlsx
- EMBOJ-2024-119243R_SourceDataForFigure 6/6A/SW1116-HO-K176E-Migration.tif
- EMBOJ-2024-119243R_SourceDataForFigure 6/6A/SW1116-HO-WT-Migration.tif
- EMBOJ-2024-119243R_SourceDataForFigure 6/6A/SW1116-LO-K176E-Migration.tif
- EMBOJ-2024-119243R_SourceDataForFigure 6/6A/SW1116-LO-WT-Migration.tif
- EMBOJ-2024-119243R_SourceDataForFigure 6/6B/
- EMBOJ-2024-119243R_SourceDataForFigure 6/6B/DLD1-HO-K176E-Invasion.tif
- EMBOJ-2024-119243R_SourceDataForFigure 6/6B/DLD1-HO-WT-Invasion.tif
- EMBOJ-2024-119243R_SourceDataForFigure 6/6B/DLD1-LO-K176E-Invasion.tif
- EMBOJ-2024-119243R_SourceDataForFigure 6/6B/DLD1-LO-WT-Invasion.tif
- EMBOJ-2024-119243R_SourceDataForFigure 6/6B/Rel. invaded cells-6B.xlsx
- EMBOJ-2024-119243R_SourceDataForFigure 6/6B/SW1116-HO-K176E-Invasion.tif
- EMBOJ-2024-119243R_SourceDataForFigure 6/6B/SW1116-HO-WT-Invasion.tif
- EMBOJ-2024-119243R_SourceDataForFigure 6/6B/SW1116-LO-K176E-Invasion.tif
- EMBOJ-2024-119243R_SourceDataForFigure 6/6B/SW1116-LO-WT-Invasion.tif
- EMBOJ-2024-119243R_SourceDataForFigure 6/6C/
- EMBOJ-2024-119243R_SourceDataForFigure 6/6C/Cell viability-6C.xlsx
- EMBOJ-2024-119243R_SourceDataForFigure 6/6D/
- EMBOJ-2024-119243R_SourceDataForFigure 6/6D/CRLM burden score-6D.xlsx
- EMBOJ-2024-119243R_SourceDataForFigure 6/6D/Read me.txt
- EMBOJ-2024-119243R_SourceDataForFigure 6/6D/rK176E-HE.tif
- EMBOJ-2024-119243R_SourceDataForFigure 6/6D/rK176E.tif
- EMBOJ-2024-119243R_SourceDataForFigure 6/6D/rWT-HE.tif
- EMBOJ-2024-119243R_SourceDataForFigure 6/6D/rWT.tif
- EMBOJ-2024-119243R_SourceDataForFigure 6/6E/
- EMBOJ-2024-119243R_SourceDataForFigure 6/6E/HIF-1α.tif
- EMBOJ-2024-119243R_SourceDataForFigure 6/6E/Tubulin.tif
- EMBOJ-2024-119243R_SourceDataForFigure 6/6F/
- EMBOJ-2024-119243R_SourceDataForFigure 6/6F/Rel. mRNA level.xlsx
- EMBOJ-2024-119243R_SourceDataForFigure 6/6G/
- EMBOJ-2024-119243R_SourceDataForFigure 6/6G/Rel. lac. level.xlsx
- EMBOJ-2024-119243R_SourceDataForFigure 6/6H/
- EMBOJ-2024-119243R_SourceDataForFigure 6/6H/Patient#1-ENO1.tif
- EMBOJ-2024-119243R_SourceDataForFigure 6/6H/Patient#1-HIF-1α.tif
- EMBOJ-2024-119243R_SourceDataForFigure 6/6H/Patient#1-LDHA.tif
- EMBOJ-2024-119243R_SourceDataForFigure 6/6H/Patient#1-PPA2.tif
- EMBOJ-2024-119243R_SourceDataForFigure 6/6H/Patient#1-SNAI1.tif
- EMBOJ-2024-119243R_SourceDataForFigure 6/6H/Patient#2-ENO1.tif
- EMBOJ-2024-119243R_SourceDataForFigure 6/6H/Patient#2-HIF-1α.tif
- EMBOJ-2024-119243R_SourceDataForFigure 6/6H/Patient#2-LDHA.tif
- EMBOJ-2024-119243R_SourceDataForFigure 6/6H/Patient#2-PPA2.tif
- EMBOJ-2024-119243R_SourceDataForFigure 6/6H/Patient#2-SNAI1.tif
- EMBOJ-2024-119243R_SourceDataForFigure 6/6I/
- EMBOJ-2024-119243R_SourceDataForFigure 6/6I/Correlation analysis-6I.xlsx
- EMBOJ-2024-119243R_SourceDataForFigure 6/6I/Read me.txt
