# Supplementary material for: SIRT5-mediated desuccinylation of PPA2 enhances HIF-1alpha-dependent adaptation to hypoxic stress and colorectal cancer metastasis
Source: EMBO J. 2025 Mar 31;44(9):2514–40. doi: 10.1038/s44318-025-00416-1 (PMC12048626; doi:10.1038/s44318-025-00416-1)
Supplement: Supplementary file 14 — Source data Fig. 6 [file 44318_2025_416_MOESM14_ESM.zip › EMBOJ-2024-119243R_SourceDataForFigure 6/6A/Rel. migrated cells-6A.xlsx]

## Sheet: Sheet1
	Rel. migrated cells
	WT HO			K176E HO			WT LO			K176E LO
DLD1	1.04762	0.825397	1.12698	1.19048	1.12698	1	2.26984	1.93651	2.23809	1.42857	1.39682	1.31746
SW1116	0.930131	1.08734	0.982533	0.838428	0.90393	0.969432	2.13537	2.34498	2.06987	1.59825	1.71616	1.49345
