# Supplementary material for: SIRT5-mediated desuccinylation of PPA2 enhances HIF-1alpha-dependent adaptation to hypoxic stress and colorectal cancer metastasis
Source: EMBO J. 2025 Mar 31;44(9):2514–40. doi: 10.1038/s44318-025-00416-1 (PMC12048626; doi:10.1038/s44318-025-00416-1)
Supplement: Supplementary file 14 — Source data Fig. 6 [file 44318_2025_416_MOESM14_ESM.zip › EMBOJ-2024-119243R_SourceDataForFigure 6/6B/Rel. invaded cells-6B.xlsx]

## Sheet: Sheet1
	Rel. invaded cells
	WT HO			K176E HO			WT LO			K176E LO
DLD1	0.803571	0.910714	1.28571	0.910714	0.803571	0.964286	2.25	2.30357	2.83929	1.875	1.60714	1.71429
SW1116	1.09091	1.05682	0.852273	0.954545	0.886364	0.818182	2.18182	2.45454	2.28409	1.46591	1.56818	1.32954
