# Supplementary material for: SIRT5-mediated desuccinylation of PPA2 enhances HIF-1alpha-dependent adaptation to hypoxic stress and colorectal cancer metastasis
Source: EMBO J. 2025 Mar 31;44(9):2514–40. doi: 10.1038/s44318-025-00416-1 (PMC12048626; doi:10.1038/s44318-025-00416-1)
Supplement: Supplementary file 14 — Source data Fig. 6 [file 44318_2025_416_MOESM14_ESM.zip › EMBOJ-2024-119243R_SourceDataForFigure 6/6C/Cell viability-6C.xlsx]

## Sheet: Sheet1
	Cell viability (%)
	DLD1 shPPA2												SW1116 shPPA2
Time (hr)	rWT HO			rK176E HO			rWT LO			rK176E LO			rWT HO			rK176E HO			rWT LO			rK176E LO
0	99.5	99.3	99	98.7	99.6	99.8	99.4	99.7	98.9	99.7	99.6	99.1	98.4	99.1	99.6	98.8	98.7	99.6	99.4	98.2	99.7	99.2	99.4	98.7
12	98.2	98.7	99.3	98.3	99.2	97.1	96.3	94.5	95.7	94.3	93.1	94.2	98.3	98.2	97.4	97.5	98.2	99.1	97.4	96.3	96.2	95.1	96.3	96.2
24	96.2	97.1	96.8	95.3	96.6	97.2	87.2	87.1	89.6	85.1	84.4	84.6	97.3	96.2	97.1	96.5	96.3	95.6	88.3	86.6	89.5	84.2	82.4	82.7
36	94.2	95.1	95.4	95.2	94.2	93.2	78.4	77.5	75.1	70.3	66.2	68.6	95.3	95.1	96.6	94.2	96.3	95.2	75.3	77.2	76.9	62.7	66.6	64.1
