# Supplementary material for: SIRT5-mediated desuccinylation of PPA2 enhances HIF-1alpha-dependent adaptation to hypoxic stress and colorectal cancer metastasis
Source: EMBO J. 2025 Mar 31;44(9):2514–40. doi: 10.1038/s44318-025-00416-1 (PMC12048626; doi:10.1038/s44318-025-00416-1)
Supplement: Supplementary file 14 — Source data Fig. 6 [file 44318_2025_416_MOESM14_ESM.zip › EMBOJ-2024-119243R_SourceDataForFigure 6/6D/CRLM burden score-6D.xlsx]

## Sheet: Sheet2
	Sample ID	Score of the liver metastasis number	Score of the maximum tumor diameter	CRLM burden score
shPPA2+rWT	#1	1	11	12
	#2	5	6	11
	#3	9	3	12
	#4	5	6	11
	#5	3	6	9
shPPA2+rK176E	#1	1	3	4
	#2	2	6	8
	#3	3	3	6
	#4	7	0	7
	#5	3	3	6
