# Supplementary material for: SIRT5-mediated desuccinylation of PPA2 enhances HIF-1alpha-dependent adaptation to hypoxic stress and colorectal cancer metastasis
Source: EMBO J. 2025 Mar 31;44(9):2514–40. doi: 10.1038/s44318-025-00416-1 (PMC12048626; doi:10.1038/s44318-025-00416-1)
Supplement: Supplementary file 14 — Source data Fig. 6 [file 44318_2025_416_MOESM14_ESM.zip › EMBOJ-2024-119243R_SourceDataForFigure 6/6F/Rel. mRNA level.xlsx]

## Sheet: Sheet1
	shPPA2+rWT					shPPA2+rK176E
	Sampel#1	Sampel#2	Sampel#3	Sampel#4	Sampel#5	Sampel#1	Sampel#2	Sampel#3	Sampel#4	Sampel#5
LOX	1.09419	0.654897	1.16416	0.996584	0.891256	0.486643	0.416036	0.612236	0.749244	0.541251
SNAI1	0.866395	1.09407	0.929314	0.856561	0.743548	0.492896	0.213146	0.362438	0.551071	0.315636
LDHA	1.0917	1.56248	1.11306	0.838462	1.29194	0.523132	0.335252	0.216458	0.580923	0.708736
PKM	1.00393	1.5588	1.5847	1.12864	0.810384	0.563924	0.519624	0.42535	1.03181	0.76356
