# Supplementary material for: SIRT5-mediated desuccinylation of PPA2 enhances HIF-1alpha-dependent adaptation to hypoxic stress and colorectal cancer metastasis
Source: EMBO J. 2025 Mar 31;44(9):2514–40. doi: 10.1038/s44318-025-00416-1 (PMC12048626; doi:10.1038/s44318-025-00416-1)
Supplement: Supplementary file 14 — Source data Fig. 6 [file 44318_2025_416_MOESM14_ESM.zip › EMBOJ-2024-119243R_SourceDataForFigure 6/6G/Rel. lac. level.xlsx]

## Sheet: Sheet1
	shPPA2+rWT	shPPA2+Rk176e
Sample#1	1.1813	0.39753
Sample#2	0.914414	0.816668
Sample#3	0.692513	0.387694
Sample#4	0.788287	0.460945
Sample#5	1.42348	0.638305
