# Supplementary material for: SIRT5-mediated desuccinylation of PPA2 enhances HIF-1alpha-dependent adaptation to hypoxic stress and colorectal cancer metastasis
Source: EMBO J. 2025 Mar 31;44(9):2514–40. doi: 10.1038/s44318-025-00416-1 (PMC12048626; doi:10.1038/s44318-025-00416-1)
Supplement: Supplementary file 14 — Source data Fig. 6 [file 44318_2025_416_MOESM14_ESM.zip › EMBOJ-2024-119243R_SourceDataForFigure 6/6I/Correlation analysis-6I.xlsx]

## Sheet: Sheet1
	PPA2			HIF-1α			SNAI1			ENO1			LDHA
patient ID	intensity(0-3)	area(1-4)	IHC score	intensity(0-3)	area(1-4)	IHC score	intensity(0-3)	area(1-4)	IHC score	intensity(0-3)	area(1-4)	IHC score	intensity(0-3)	area(1-4)	IHC score
#01	1	3	3	2	4	8	3	2	6	3	2	6	3	2	6
#02	1	2	2	3	4	12	3	3	9	1	4	4	3	3	9
#03	2	3	6	3	2	6	2	3	6	2	3	6	3	2	6
#04	2	1	2	0	-	0	1	3	3	3	1	3	3	3	9
#05	3	3	9	0	-	0	1	3	3	3	1	3	1	4	4
#06	2	4	8	1	2	2	0	-	0	2	2	4	2	3	6
#07	3	3	9	1	4	4	2	1	2	2	2	4	2	3	6
#08	1	3	3	2	4	8	2	4	8	3	4	12	2	2	4
#09	1	2	2	3	2	6	2	3	6	4	2	8	3	2	6
#10	1	1	1	3	2	6	2	3	6	3	3	9	3	2	6
#11	1	1	1	3	3	9	3	2	6	1	4	4	2	4	8
#12	1	4	4	3	3	9	3	3	9	1	3	3	2	3	6
#13	3	3	9	2	1	2	1	2	2	1	1	1	2	3	6
#14	2	3	6	1	2	2	2	4	8	2	2	4	2	4	8
#15	2	3	6	1	3	3	2	2	4	3	3	9	1	4	4
#16	2	3	6	2	2	4	3	3	9	2	2	4	3	1	3
#17	0	-	0	2	3	6	3	3	9	3	2	6	2	4	8
#18	3	1	3	2	4	8	2	3	6	1	3	3	2	3	6
#19	2	1	2	3	4	12	3	3	9	3	3	9	2	3	6
#20	3	4	12	2	3	6	3	1	3	2	1	2	1	2	2
#21	2	2	4	2	1	2	3	4	12	2	2	4	2	4	8
#22	1	2	2	2	2	4	2	3	6	2	2	4	2	3	6
#23	2	1	2	3	2	6	3	4	12	3	2	6	3	3	9
#24	3	1	3	3	2	6	3	3	9	3	2	6	2	4	8
#25	1	1	1	1	4	4	3	4	12	2	4	8	3	2	6
#26	3	2	6	0	-	0	3	3	9	3	2	6	2	3	6
#27	3	1	3	2	2	4	1	4	4	1	1	1	2	3	6
#28	1	4	4	1	2	2	3	2	6	2	4	8	2	4	8
#29	2	1	2	3	2	6	2	4	8	2	3	6	2	2	4
#30	2	2	4	2	3	6	2	3	6	1	2	2	3	2	6
#31	2	4	8	1	1	1	3	1	3	3	3	9	3	3	9
#32	2	4	8	3	1	3	3	3	9	1	2	2	3	3	9
#33	3	3	9	2	1	2	1	2	2	3	1	3	2	2	4
#34	2	3	6	1	2	2	1	4	4	3	2	6	1	2	2
#35	3	3	9	3	2	6	2	2	4	1	3	3	2	1	2
#36	3	2	6	2	3	6	2	4	8	2	1	2	3	3	9
#37	1	2	2	2	4	8	2	4	8	2	3	6	2	4	8
#38	1	2	2	2	3	6	3	3	9	2	2	4	3	3	9
#39	2	4	8	2	3	6	3	1	3	1	4	4	2	3	6
#40	2	1	2	2	4	8	2	1	2	3	2	6	1	4	4
#41	1	1	1	3	4	12	2	4	8	3	3	9	2	4	8
#42	1	4	4	2	3	6	3	2	6	3	2	6	1	3	3
#43	2	4	8	1	3	3	2	2	4	2	3	6	3	1	3
#44	3	2	6	2	2	4	1	4	4	2	4	8	2	3	6
#45	1	2	2	2	3	6	2	3	6	2	4	8	2	4	8
#46	1	2	2	2	1	2	2	2	4	3	3	9	3	3	9
#47	1	2	2	3	3	9	2	3	6	2	4	8	2	3	6
#48	3	2	6	2	2	4	3	2	6	2	2	4	1	4	4
#49	1	4	4	2	2	4	2	3	6	2	2	4	2	4	8
#50	2	3	6	2	2	4	3	1	3	2	2	4	3	2	6
#51	1	2	2	2	3	6	3	3	9	2	3	6	3	4	12
#52	1	4	4	3	3	9	2	3	6	2	4	8	2	4	8
#53	1	1	1	1	2	2	2	3	6	3	3	9	3	3	9
#54	2	3	6	3	2	6	2	2	4	2	3	6	3	2	6
#55	3	1	3	3	3	9	3	3	9	2	3	6	3	3	9
#56	1	3	3	2	3	6	2	3	6	2	3	6	3	3	9
#57	1	2	2	3	3	9	3	1	3	2	2	4	2	4	8
#58	3	2	6	1	2	2	1	1	1	2	2	4	2	3	6
#59	3	1	3	3	3	9	2	3	6	3	2	6	2	3	6
#60	2	3	6	3	1	3	3	2	6	3	1	3	2	2	4
#61	2	4	8	1	3	3	2	2	4	2	1	2	1	4	4
#62	3	4	12	2	2	4	0	-	0	3	2	6	2	2	4
#63	2	4	8	3	1	3	3	1	3	1	2	2	2	2	4
#64	2	4	8	2	1	2	1	3	3	2	1	2	2	3	6
#65	1	1	1	1	3	3	3	3	9	2	2	4	3	1	3
#66	3	2	6	1	3	3	2	2	4	3	1	3	3	1	3
#67	1	3	3	0	-	0	2	4	8	2	4	8	2	4	8
#68	3	1	3	2	2	4	2	4	8	2	2	4	2	3	6
#69	1	4	4	2	2	4	3	1	3	2	3	6	2	3	6
#70	3	3	9	1	4	4	2	1	2	1	3	3	1	2	2
#71	3	4	12	1	4	4	1	4	4	1	2	2	2	3	6
#72	3	4	12	2	2	4	2	4	8	2	3	6	2	4	8
#73	1	3	3	3	2	6	2	3	6	2	4	8	2	4	8
#74	2	2	4	3	2	6	2	3	6	2	3	6	2	3	6
#75	1	3	3	2	4	8	3	2	6	2	3	6	2	3	6
#76	2	2	4	3	3	9	2	3	6	1	3	3	2	3	6
#77	3	4	12	0	-	0	2	2	4	0	-	0	2	3	6
#78	3	4	12	1	1	1	2	1	2	2	1	2	3	1	3
#79	3	4	12	1	1	1	1	2	2	2	2	4	2	1	2
#80	2	4	8	2	1	2	2	2	4	1	3	3	3	1	3
#81	2	4	8	1	2	2	3	2	6	2	2	4	2	2	4
#82	3	4	12	2	1	2	2	1	2	3	1	3	2	1	2
#83	3	4	12	2	1	2	3	1	3	1	3	3	1	3	3
#84	2	2	4	3	1	3	3	2	6	3	2	6	2	3	6
#85	2	2	4	3	1	3	2	1	2	2	3	6	2	2	4
#86	2	4	8	1	3	3	3	1	3	3	1	3	1	3	3
#87	2	4	8	1	3	3	2	2	4	2	2	4	3	1	3
#88	2	4	8	3	1	3	1	3	3	3	1	3	1	3	3
#89	3	4	12	1	3	3	2	3	6	1	3	3	2	2	4
#90	3	4	12	3	1	3	1	1	1	1	2	2	2	1	2
