# Supplementary material for: SIRT5-mediated desuccinylation of PPA2 enhances HIF-1alpha-dependent adaptation to hypoxic stress and colorectal cancer metastasis
Source: EMBO J. 2025 Mar 31;44(9):2514–40. doi: 10.1038/s44318-025-00416-1 (PMC12048626; doi:10.1038/s44318-025-00416-1)
Supplement: Supplementary file 15 — Figure EV1-5 Source Data [file 44318_2025_416_MOESM15_ESM.zip › EMBOJ-2024-119243R_SourceDataForExpandedView/EMBOJ-2024-119243R_SourceDataForFigure EV1/EV1A/Rel. mRNA level-EV1A.xlsx]

## Sheet: Sheet1
siNC	siPPA2	siNC	siELOVL6	siNC	siDLAT
1	0.19504	1	0.21078	1	0.22449
1.09376	0.16047	1.16285	0.25167	0.929949	0.21521
1.07056	0.16345	1.06714	0.23455	1.11401	0.227
