# Supplementary material for: SIRT5-mediated desuccinylation of PPA2 enhances HIF-1alpha-dependent adaptation to hypoxic stress and colorectal cancer metastasis
Source: EMBO J. 2025 Mar 31;44(9):2514–40. doi: 10.1038/s44318-025-00416-1 (PMC12048626; doi:10.1038/s44318-025-00416-1)
Supplement: Supplementary file 15 — Figure EV1-5 Source Data [file 44318_2025_416_MOESM15_ESM.zip › EMBOJ-2024-119243R_SourceDataForExpandedView/EMBOJ-2024-119243R_SourceDataForFigure EV1/EV1B/Rel. invaded cells.xlsx]

## Sheet: Sheet1
Rel. invaded cells
siNC	siPPA2	siELOVL6	siDLAT
0.972973	1.41892	0.932432	1.09459
1.17568	1.62162	1.01351	1.07568
0.851351	1.45946	0.810811	0.972973
