# Supplementary material for: SIRT5-mediated desuccinylation of PPA2 enhances HIF-1alpha-dependent adaptation to hypoxic stress and colorectal cancer metastasis
Source: EMBO J. 2025 Mar 31;44(9):2514–40. doi: 10.1038/s44318-025-00416-1 (PMC12048626; doi:10.1038/s44318-025-00416-1)
Supplement: Supplementary file 15 — Figure EV1-5 Source Data [file 44318_2025_416_MOESM15_ESM.zip › EMBOJ-2024-119243R_SourceDataForExpandedView/EMBOJ-2024-119243R_SourceDataForFigure EV2/EV2B/Rel. migration distance.xlsx]

## Sheet: Sheet1
Rel. migration distance
DLD1						SW1116
HO			LO			HO			LO
shNT	shPPA2#1	shPPA2#2	shNT	shPPA2#1	shPPA2#2	shNT	shPPA2#1	shPPA2#2	shNT	shPPA2#1	shPPA2#2
0.825275	1.41543	1.46256	1.37878	3.50218	2.64811	1.1161	1.3804	1.56243	1.4049	3.67736	3.86639
1.15779	1.57829	1.54006	1.39815	3.66766	2.77954	0.941657	1.8028	1.32555	1.43115	3.83606	3.75554
1.01693	1.45104	1.41334	1.63798	3.51423	2.5905	0.94224	1.34422	1.55601	1.62952	3.85122	3.5776
