# Supplementary material for: SIRT5-mediated desuccinylation of PPA2 enhances HIF-1alpha-dependent adaptation to hypoxic stress and colorectal cancer metastasis
Source: EMBO J. 2025 Mar 31;44(9):2514–40. doi: 10.1038/s44318-025-00416-1 (PMC12048626; doi:10.1038/s44318-025-00416-1)
Supplement: Supplementary file 15 — Figure EV1-5 Source Data [file 44318_2025_416_MOESM15_ESM.zip › EMBOJ-2024-119243R_SourceDataForExpandedView/EMBOJ-2024-119243R_SourceDataForFigure EV2/EV2C/Apoptosis-EV2C.xlsx]

## Sheet: Sheet1
Apoptosis (%)
shNT-HO	shPPA2#1-HO	shPPA2#2-HO	shNT-LO	shPPA2#1-LO	shPPA2#2-LO
6.18	7.7	9.52	24.21	19.03	19.84
9.13	7.84	7.48	24.8	16.39	18.39
8.31	8.66	6.91	26.29	17.83	18.73
