# Supplementary material for: SIRT5-mediated desuccinylation of PPA2 enhances HIF-1alpha-dependent adaptation to hypoxic stress and colorectal cancer metastasis
Source: EMBO J. 2025 Mar 31;44(9):2514–40. doi: 10.1038/s44318-025-00416-1 (PMC12048626; doi:10.1038/s44318-025-00416-1)
Supplement: Supplementary file 15 — Figure EV1-5 Source Data [file 44318_2025_416_MOESM15_ESM.zip › EMBOJ-2024-119243R_SourceDataForExpandedView/EMBOJ-2024-119243R_SourceDataForFigure EV2/EV2G/Rel. invaded cells-EV2G.xlsx]

## Sheet: Sheet1
	shPPA2			shPPA2+rWT			shPPA2+rED			shPPA2 LO			shPPA2+rWT LO			shPPA2+rED LO
DLD1	0.942857	1.02857	1.02857	0.514286	0.685714	0.642857	0.9	1.02857	1.11429	2.35714	2.14286	2.01429	1.15714	1.24286	1.28571	2.1	2.05714	1.88571
SW1116	1.008	0.936	1.056	0.552	0.648	0.456	0.792	0.888	0.912	1.776	1.824	1.704	0.96	1.032	1.224	1.512	1.608	1.704
