# Supplementary material for: SIRT5-mediated desuccinylation of PPA2 enhances HIF-1alpha-dependent adaptation to hypoxic stress and colorectal cancer metastasis
Source: EMBO J. 2025 Mar 31;44(9):2514–40. doi: 10.1038/s44318-025-00416-1 (PMC12048626; doi:10.1038/s44318-025-00416-1)
Supplement: Supplementary file 15 — Figure EV1-5 Source Data [file 44318_2025_416_MOESM15_ESM.zip › EMBOJ-2024-119243R_SourceDataForExpandedView/EMBOJ-2024-119243R_SourceDataForFigure EV2/EV2H/EV2H.xlsx]

## Sheet: Sheet1
	Time(hr)	shPPA2			shPPA2+rWT			shPPA2+rED			shPPA2 LO			shPPA2+rWT LO			shPPA2+rED LO
DLD1	0	98.7	99	99.7	98.2	99.5	98.8	99.2	99.3	99.4	98.6	98.2	99.7	99.3	99.2	99.4	98.8	99.4	99.8
	12	97.4	98.2	98.1	99.3	97.1	98.3	98.6	97	98.2	94.2	96.8	93.3	94.1	92.7	92.3	95.6	96.2	93.3
	24	96.6	97.2	97.1	97.3	96.2	97.8	98.6	97.1	96.5	87.4	90.7	88.6	83.3	81.4	83.7	89.3	85.7	87.2
	36	95.3	96.4	95.6	94.2	96.7	94.1	96.2	95.6	96.4	82.6	80.2	83.4	68.5	71.2	67	81.5	78.3	77.2
SW1116	0	99.5	98.6	99.7	98.9	98.5	99.7	99.3	99.5	99.2	99	98.7	98.4	98.7	98.6	99.7	99.4	99.2	98.7
	12	97.4	98.1	98.8	98.2	99	97.2	97.1	98.5	97.5	96.3	96.8	95.8	94.1	96.2	96.1	97.3	95.5	95.1
	24	97.2	96.8	97.3	97.4	96.2	96.7	97.7	96.4	97.1	90.4	91.1	92.4	83.6	86.2	84.1	92.3	91.6	91.2
	36	95.5	96.1	96.7	94.2	95.3	96.2	96.5	95.2	96.8	85.5	87.2	86.3	74.6	71.2	73.1	86.2	85.1	83.2
