# Supplementary material for: SIRT5-mediated desuccinylation of PPA2 enhances HIF-1alpha-dependent adaptation to hypoxic stress and colorectal cancer metastasis
Source: EMBO J. 2025 Mar 31;44(9):2514–40. doi: 10.1038/s44318-025-00416-1 (PMC12048626; doi:10.1038/s44318-025-00416-1)
Supplement: Supplementary file 15 — Figure EV1-5 Source Data [file 44318_2025_416_MOESM15_ESM.zip › EMBOJ-2024-119243R_SourceDataForExpandedView/EMBOJ-2024-119243R_SourceDataForFigure EV3/EV3B/Rel. mRNA level-EV3B.xlsx]

## Sheet: Sheet1
	DLD1						SW1116
	Vector			PPA2			Vector			PPA2
LOX	1	0.93731	1.04156	0.32114	0.45133	0.50675	1	0.96659	0.944891	0.514298	0.510354	0.470419
LOXL1	1	0.894459	0.858564	0.435555	0.353021	0.371427	1	0.958689	0.947535	0.544801	0.549163	0.552951
SNAI1	1	1.09644	0.85975	0.4171	0.3443	0.45754	1	1.00253	0.975886	0.318884	0.343107	0.258782
ALDOA	1	0.974808	0.847468	0.417616	0.524004	0.546345	1	1.00274	0.999429	0.358225	0.422068	0.476959
ENO1	1	0.766376	1.07417	0.36191	0.373546	0.40844	1	0.91229	0.904146	0.710071	0.638734	0.680556
LDHA	1	1.01048	0.899818	0.856512	0.715305	0.719286	1	1.00038	0.921367	0.241968	0.227973	0.177438
PFKP	1	0.906913	1.11773	0.299083	0.312653	0.296838	1	1.03144	1.23407	0.146634	0.156189	0.155364
PKM	1	1.00082	1.13177	0.614553	0.686272	0.640213	1	1.07105	1.1108	0.833754	0.872579	0.729003
