# Supplementary material for: SIRT5-mediated desuccinylation of PPA2 enhances HIF-1alpha-dependent adaptation to hypoxic stress and colorectal cancer metastasis
Source: EMBO J. 2025 Mar 31;44(9):2514–40. doi: 10.1038/s44318-025-00416-1 (PMC12048626; doi:10.1038/s44318-025-00416-1)
Supplement: Supplementary file 15 — Figure EV1-5 Source Data [file 44318_2025_416_MOESM15_ESM.zip › EMBOJ-2024-119243R_SourceDataForExpandedView/EMBOJ-2024-119243R_SourceDataForFigure EV3/EV3C/Rel. mRNA level-EV3C.xlsx]

## Sheet: Sheet1
	Vector					PPA2
	Sample#1	Sample#2	Sample#3	Sample#4	Sample#5	Sample#1	Sample#2	Sample#3	Sample#4	Sample#5
LOX	0.959621	1.19205	2.6927	2.67652	1.51166	0.348376	0.553812	1.18405	0.211263	0.957582
SNAI1	0.897744	1.4185	1.76282	1.00425	1.87157	0.387837	0.161272	0.512674	0.976395	0.650856
LDHA	0.942678	1.05713	1.92335	1.64013	1.33013	0.463628	0.192858	0.87803	0.263432	0.501891
PKM	1.01232	1.67456	1.42362	2.53226	0.790745	0.428602	0.662203	0.48438	0.324142	0.135505
