# Supplementary material for: SIRT5-mediated desuccinylation of PPA2 enhances HIF-1alpha-dependent adaptation to hypoxic stress and colorectal cancer metastasis
Source: EMBO J. 2025 Mar 31;44(9):2514–40. doi: 10.1038/s44318-025-00416-1 (PMC12048626; doi:10.1038/s44318-025-00416-1)
Supplement: Supplementary file 15 — Figure EV1-5 Source Data [file 44318_2025_416_MOESM15_ESM.zip › EMBOJ-2024-119243R_SourceDataForExpandedView/EMBOJ-2024-119243R_SourceDataForFigure EV3/EV3D/Glc. consumption-EV3D.xlsx]

## Sheet: Sheet1
Time (hr)	Vector			PPA2			Vector LO			PPA2 LO
0	0.64	0.48	0.16	0.48	0.32	0.56	0.32	0.52	0.44	0.28	0.64	0.16
12	9.76	8.88	9.16	7.76	8	8.68	14.48	15.44	15.44	12.04	11.16	10.68
24	19.52	17.68	18.12	16.12	16.92	17.28	28.64	29.12	30.04	24.04	23.44	23
