# Supplementary material for: SIRT5-mediated desuccinylation of PPA2 enhances HIF-1alpha-dependent adaptation to hypoxic stress and colorectal cancer metastasis
Source: EMBO J. 2025 Mar 31;44(9):2514–40. doi: 10.1038/s44318-025-00416-1 (PMC12048626; doi:10.1038/s44318-025-00416-1)
Supplement: Supplementary file 15 — Figure EV1-5 Source Data [file 44318_2025_416_MOESM15_ESM.zip › EMBOJ-2024-119243R_SourceDataForExpandedView/EMBOJ-2024-119243R_SourceDataForFigure EV3/EV3E/Rel. lac. production-EV3E.xlsx]

## Sheet: Sheet1
Time (hr)	Vector			PPA2			Vector LO			PPA2 LO
0	11.6379	8.40517	10.9914	7.11207	10.3448	12.931	12.2845	7.75862	11.6379	7.11207	10.3448	10.9914
12	46.5517	52.3707	53.0172	40.0862	35.5603	45.9052	87.931	95.6897	85.9914	76.2931	69.181	66.5948
24	102.802	91.1638	106.034	96.3362	89.8707	92.4569	174.569	168.103	179.741	147.414	140.302	140.948
