# Supplementary material for: SIRT5-mediated desuccinylation of PPA2 enhances HIF-1alpha-dependent adaptation to hypoxic stress and colorectal cancer metastasis
Source: EMBO J. 2025 Mar 31;44(9):2514–40. doi: 10.1038/s44318-025-00416-1 (PMC12048626; doi:10.1038/s44318-025-00416-1)
Supplement: Supplementary file 15 — Figure EV1-5 Source Data [file 44318_2025_416_MOESM15_ESM.zip › EMBOJ-2024-119243R_SourceDataForExpandedView/EMBOJ-2024-119243R_SourceDataForFigure EV3/EV3H/EV3H.xlsx]

## Sheet: Sheet1
Mock		IOX2
Vector	PPA2	Vector	PPA2
6.93	7.48	10.47	9.1
7.04	7.57	11.31	9.11
8.01	7.55	10.62	8.21
8.3	6.54	10.63	8.91
