# Supplementary material for: SIRT5-mediated desuccinylation of PPA2 enhances HIF-1alpha-dependent adaptation to hypoxic stress and colorectal cancer metastasis
Source: EMBO J. 2025 Mar 31;44(9):2514–40. doi: 10.1038/s44318-025-00416-1 (PMC12048626; doi:10.1038/s44318-025-00416-1)
Supplement: Supplementary file 15 — Figure EV1-5 Source Data [file 44318_2025_416_MOESM15_ESM.zip › EMBOJ-2024-119243R_SourceDataForExpandedView/EMBOJ-2024-119243R_SourceDataForFigure EV3/EV3J/EV3J.xlsx]

## Sheet: Sheet1
	DLD1						SW1116
	shNT			shPPA2			shNT			shPPA2
HO	1	0.97178	0.94357	1	1.05467	1.04853	1	0.96659	0.94489	1.0286	1.02071	0.94084
LO 2hr	0.916388	0.927246	0.828385	0.90716	1.01277	0.97892	1.00064	0.9593	0.94814	0.89104	0.89817	0.90437
LO 4hr	0.86518	0.86564	0.90716	0.88435	0.87245	0.78043	0.79922	0.80125	0.77995	0.76333	0.82131	0.76264
