# Supplementary material for: SIRT5-mediated desuccinylation of PPA2 enhances HIF-1alpha-dependent adaptation to hypoxic stress and colorectal cancer metastasis
Source: EMBO J. 2025 Mar 31;44(9):2514–40. doi: 10.1038/s44318-025-00416-1 (PMC12048626; doi:10.1038/s44318-025-00416-1)
Supplement: Supplementary file 15 — Figure EV1-5 Source Data [file 44318_2025_416_MOESM15_ESM.zip › EMBOJ-2024-119243R_SourceDataForExpandedView/EMBOJ-2024-119243R_SourceDataForFigure EV3/EV3K/EV3K.xlsx]

## Sheet: Sheet1
	DLD1						SW1116
	Vector			PPA2			Vector			PPA2
HO	1	1.11363	1.07811	1.06102	0.91078	0.98432	1	0.94719	1.15566	1.11562	1.05163	0.90466
LO 4hr	0.99976	0.98215	0.85449	0.86084	0.83706	0.98106	0.82321	0.85416	0.90149	0.97528	0.87694	0.80072
