# Supplementary material for: SIRT5-mediated desuccinylation of PPA2 enhances HIF-1alpha-dependent adaptation to hypoxic stress and colorectal cancer metastasis
Source: EMBO J. 2025 Mar 31;44(9):2514–40. doi: 10.1038/s44318-025-00416-1 (PMC12048626; doi:10.1038/s44318-025-00416-1)
Supplement: Supplementary file 15 — Figure EV1-5 Source Data [file 44318_2025_416_MOESM15_ESM.zip › EMBOJ-2024-119243R_SourceDataForExpandedView/EMBOJ-2024-119243R_SourceDataForFigure EV3/EV3L/EV3L.xlsx]

## Sheet: Sheet1
	shNT IgG			shNT HIF-1α			shPPA2 IgG			shPPA2 HIF-1α
SNAI1	1.18904	0.80746	1.04156	5.94125	4.95967	6.23355	1.13722	0.99478	0.88396	10.0407	8.97595	7.60305
LOX	0.98499	0.90023	1.12775	4.58821	5.23691	5.45163	1.0085	1.03274	0.96014	7.09316	6.27239	6.94426
LDHA	0.92842	0.93372	1.15356	6.25665	6.84632	6.9274	0.84116	0.81858	1.45231	10.4838	11.0962	10.3599
ENO1	0.92769	1.04262	1.03388	4.42893	3.69036	4.84284	1.05076	1.03933	0.91568	7.33065	6.32395	5.87763
