# Supplementary material for: SIRT5-mediated desuccinylation of PPA2 enhances HIF-1alpha-dependent adaptation to hypoxic stress and colorectal cancer metastasis
Source: EMBO J. 2025 Mar 31;44(9):2514–40. doi: 10.1038/s44318-025-00416-1 (PMC12048626; doi:10.1038/s44318-025-00416-1)
Supplement: Supplementary file 15 — Figure EV1-5 Source Data [file 44318_2025_416_MOESM15_ESM.zip › EMBOJ-2024-119243R_SourceDataForExpandedView/EMBOJ-2024-119243R_SourceDataForFigure EV3/EV3M/EV3M.xlsx]

## Sheet: Sheet1
	shNT IgG			shNT HIF-1α			shPPA2 IgG			shPPA2 HIF-1α
SNAI1	0.92477	0.96125	1.12495	7.19536	7.95035	6.71102	0.91441	0.94976	1.15145	10.4005	10.8244	9.48141
LOX	0.91681	1.14635	0.95149	5.83749	5.65114	5.04967	1.02973	0.91925	1.05643	7.86639	7.27308	8.22653
LDHA	1.03196	0.93403	1.03747	6.32687	7.04491	8.76501	1.14627	1.08119	0.91079	10.3952	12.1198	10.3355
ENO1	0.80587	0.97996	1.26627	5.09452	3.97128	5.64286	0.97784	1.17231	0.87235	7.15973	6.02628	7.44426
