# Supplementary material for: SIRT5-mediated desuccinylation of PPA2 enhances HIF-1alpha-dependent adaptation to hypoxic stress and colorectal cancer metastasis
Source: EMBO J. 2025 Mar 31;44(9):2514–40. doi: 10.1038/s44318-025-00416-1 (PMC12048626; doi:10.1038/s44318-025-00416-1)
Supplement: Supplementary file 15 — Figure EV1-5 Source Data [file 44318_2025_416_MOESM15_ESM.zip › EMBOJ-2024-119243R_SourceDataForExpandedView/EMBOJ-2024-119243R_SourceDataForFigure EV3/EV3N/EV3N.xlsx]

## Sheet: Sheet1
	shNT+sgCtrl			shPPA2+sgCtrl			shNT+sgHIF-1α			shPPA2+sgHIF-1α
SNAI1	1	0.91756	0.95795	2.86128	2.9077	2.6457	0.54705	0.58766	0.53571	0.62783	0.61356	0.66445
LOX	1	0.91811	1.01053	2.11065	2.46998	2.22862	0.14926	0.14977	0.10216	0.10275	0.1025	0.09322
LDHA	1	1.09331	1.14574	1.84155	1.95436	1.90519	0.57289	0.61276	0.66596	0.58453	0.62357	0.66875
ENO1	1	1.14711	1.07009	1.94341	1.7391	1.94775	0.44729	0.3941	0.46054	0.36557	0.42089	0.46298
