# Supplementary material for: SIRT5-mediated desuccinylation of PPA2 enhances HIF-1alpha-dependent adaptation to hypoxic stress and colorectal cancer metastasis
Source: EMBO J. 2025 Mar 31;44(9):2514–40. doi: 10.1038/s44318-025-00416-1 (PMC12048626; doi:10.1038/s44318-025-00416-1)
Supplement: Supplementary file 15 — Figure EV1-5 Source Data [file 44318_2025_416_MOESM15_ESM.zip › EMBOJ-2024-119243R_SourceDataForExpandedView/EMBOJ-2024-119243R_SourceDataForFigure EV3/EV3O/Rel. invaded cells-EV3O.xlsx]

## Sheet: Sheet1
	shNT+sgCtrl			shPPA2+sgCtrl			shNT+sgHIF1α			shPPA2+sgHIF1α
DLD1	1.02222	0.822222	1.15556	1.95556	2.06667	2.13333	0.311111	0.455556	0.422222	0.511111	0.377778	0.355556
SW1116	1.13014	0.965753	0.90411	1.70548	1.91096	2.15753	0.472603	0.569863	0.454795	0.436986	0.552055	0.428767
