# Supplementary material for: SIRT5-mediated desuccinylation of PPA2 enhances HIF-1alpha-dependent adaptation to hypoxic stress and colorectal cancer metastasis
Source: EMBO J. 2025 Mar 31;44(9):2514–40. doi: 10.1038/s44318-025-00416-1 (PMC12048626; doi:10.1038/s44318-025-00416-1)
Supplement: Supplementary file 15 — Figure EV1-5 Source Data [file 44318_2025_416_MOESM15_ESM.zip › EMBOJ-2024-119243R_SourceDataForExpandedView/EMBOJ-2024-119243R_SourceDataForFigure EV3/EV3P/EV3P.xlsx]

## Sheet: Sheet1
	DLD1												SW1116
	HO						LO						HO						LO
	shNT+sgCtrl			shPPA2+sgCtrl			shNT+sgHIF-1α			shPPA2+sgHIF-1α			shNT+sgCtrl			shPPA2+sgCtrl			shNT+sgHIF-1α			shPPA2+sgHIF-1α
0	99.6	99.4	99.6	99.3	98.9	99.5	99.3	99.7	98.8	99.1	98.5	99.2	98.8	99.7	99.5	99.3	98.6	98.7	99.3	98.6	99.5	99.3	99.8	99
12	94.2	93.3	94.8	96.6	95.3	96.8	93.4	90.2	91.4	88.4	92.4	91.7	94.4	93.2	96.4	95.2	97.1	95.3	90.4	88.4	87.6	88.7	91.2	90.6
24	85.4	87.2	88.3	94.3	92.1	90.4	75.5	77.5	77.2	74.4	77.3	74.7	81.2	83.4	83.1	88.4	86.7	88.8	75.8	73.4	76.2	77.1	74.8	75.2
36	76.3	74.2	73.7	83.7	84.5	84.2	52.3	52.5	54.5	56.3	55.6	53.5	71.4	73.2	70.6	82.3	78.9	81.8	57.3	55.8	57.6	59.2	60.7	58.3
