# Supplementary material for: SIRT5-mediated desuccinylation of PPA2 enhances HIF-1alpha-dependent adaptation to hypoxic stress and colorectal cancer metastasis
Source: EMBO J. 2025 Mar 31;44(9):2514–40. doi: 10.1038/s44318-025-00416-1 (PMC12048626; doi:10.1038/s44318-025-00416-1)
Supplement: Supplementary file 15 — Figure EV1-5 Source Data [file 44318_2025_416_MOESM15_ESM.zip › EMBOJ-2024-119243R_SourceDataForExpandedView/EMBOJ-2024-119243R_SourceDataForFigure EV3/EV3Q/EV3Q.xlsx]

## Sheet: Sheet1
Time (hr)	Vector+sgCtrl			PPA2+sgCtrl			Vector+sgHIF1-α			PPA2+sgHIF1-α
0	0.135	0.45	0.315	0.27	0.495	0.18	0.135	0.495	0.225	0.315	0.36	0.45
12	13.995	15.21	14.715	11.61	12.6	11.97	10.35	9.54	9.855	8.82	9.54	9.135
24	29.115	29.34	29.925	23.355	24.255	24.435	19.89	19.395	19.485	19.035	18.585	17.73
