# Supplementary material for: SIRT5-mediated desuccinylation of PPA2 enhances HIF-1alpha-dependent adaptation to hypoxic stress and colorectal cancer metastasis
Source: EMBO J. 2025 Mar 31;44(9):2514–40. doi: 10.1038/s44318-025-00416-1 (PMC12048626; doi:10.1038/s44318-025-00416-1)
Supplement: Supplementary file 15 — Figure EV1-5 Source Data [file 44318_2025_416_MOESM15_ESM.zip › EMBOJ-2024-119243R_SourceDataForExpandedView/EMBOJ-2024-119243R_SourceDataForFigure EV3/EV3R/EV3R.xlsx]

## Sheet: Sheet1
Time (hr)	Vector+sgCtrl			PPA2+sgCtrl			Vector+sgHIF1-α			PPA2+sgHIF1-α
0	4.49309	4.83871	3.80184	5.87558	3.45622	4.49309	3.80184	4.83871	4.49309	6.91244	2.76498	4.49309
12	53.2258	52.5346	59.1014	41.8203	42.5115	47.0046	35.9447	33.1797	27.9954	33.1797	27.3041	30.4147
24	104.378	99.5392	96.0829	83.9862	78.1106	76.3825	67.7419	69.1244	63.2488	67.0507	68.0876	60.1382
