# Supplementary material for: SIRT5-mediated desuccinylation of PPA2 enhances HIF-1alpha-dependent adaptation to hypoxic stress and colorectal cancer metastasis
Source: EMBO J. 2025 Mar 31;44(9):2514–40. doi: 10.1038/s44318-025-00416-1 (PMC12048626; doi:10.1038/s44318-025-00416-1)
Supplement: Supplementary file 15 — Figure EV1-5 Source Data [file 44318_2025_416_MOESM15_ESM.zip › EMBOJ-2024-119243R_SourceDataForExpandedView/EMBOJ-2024-119243R_SourceDataForFigure EV4/EV4G/EV4G.xlsx]

## Sheet: Sheet1
siNC	siCRYAB	siNC	siSYVN1	siNC	siLITAF	siNC	siPPIL2	siNC	siWWP2	siNC	siNEDD4L	siNC	siNEDD4
1	0.24183	1	0.12633	1	0.26573	1	0.32367	1	0.08077	1	0.22308	1	0.17396
1.10828	0.26437	1.22399	0.13375	1.06925	0.29689	0.99393	0.32672	1.04636	0.07545	1.05737	0.21986	1.10138	0.17774
1.15282	0.29646	0.93916	0.13177	0.93589	0.26337	0.96003	0.34161	1.0346	0.08123	1.03281	0.22414	1.30167	0.15335
