# Supplementary material for: SIRT5-mediated desuccinylation of PPA2 enhances HIF-1alpha-dependent adaptation to hypoxic stress and colorectal cancer metastasis
Source: EMBO J. 2025 Mar 31;44(9):2514–40. doi: 10.1038/s44318-025-00416-1 (PMC12048626; doi:10.1038/s44318-025-00416-1)
Supplement: Supplementary file 15 — Figure EV1-5 Source Data [file 44318_2025_416_MOESM15_ESM.zip › EMBOJ-2024-119243R_SourceDataForExpandedView/EMBOJ-2024-119243R_SourceDataForFigure EV5/EV5F/EV5F.xlsx]

## Sheet: Sheet1
	shPPA2+rWT			shPPA2+rK176E
LOX	1	1.03526	1.10957	0.65823	0.64917	0.83258
LOXL1	1	0.90125	0.98623	0.67674	0.74055	0.72531
SNAI1	1	0.8409	1.17283	0.55735	0.60151	0.70547
ALDOA	1	0.94606	0.95926	0.58102	0.54968	0.61415
ENO1	1	1.00696	0.96594	0.59736	0.65368	0.71038
LDHA	1	1.13288	0.95926	0.54211	0.65441	0.51644
PFKP	1	1.07177	1.25701	0.81601	0.60151	0.59323
PKM	1	0.84675	0.87055	0.52365	0.64023	0.70547
