# Supplementary material for: SIRT5-mediated desuccinylation of PPA2 enhances HIF-1alpha-dependent adaptation to hypoxic stress and colorectal cancer metastasis
Source: EMBO J. 2025 Mar 31;44(9):2514–40. doi: 10.1038/s44318-025-00416-1 (PMC12048626; doi:10.1038/s44318-025-00416-1)
Supplement: Supplementary file 15 — Figure EV1-5 Source Data [file 44318_2025_416_MOESM15_ESM.zip › EMBOJ-2024-119243R_SourceDataForExpandedView/EMBOJ-2024-119243R_SourceDataForFigure EV5/EV5G/EV5G.xlsx]

## Sheet: Sheet1
Time (hr)	shPPA2+rWT			shPPA2+rK176E
0	0.6	0.48	0.32	0.28	0.4	0.56
12	13.64	11.92	13.32	9.48	10.64	11.64
24	29.36	26.32	28.64	22.92	21.36	24.48
