# Supplementary material for: SIRT5-mediated desuccinylation of PPA2 enhances HIF-1alpha-dependent adaptation to hypoxic stress and colorectal cancer metastasis
Source: EMBO J. 2025 Mar 31;44(9):2514–40. doi: 10.1038/s44318-025-00416-1 (PMC12048626; doi:10.1038/s44318-025-00416-1)
Supplement: Supplementary file 15 — Figure EV1-5 Source Data [file 44318_2025_416_MOESM15_ESM.zip › EMBOJ-2024-119243R_SourceDataForExpandedView/EMBOJ-2024-119243R_SourceDataForFigure EV5/EV5H/EV5H.xlsx]

## Sheet: Sheet1
Time (hr)	shPPA2+rWT			shPPA2+rK176E
0	7.24971	4.48792	5.86881	7.59494	3.10702	4.83314
12	45.5696	40.3913	49.3671	39.3556	39.0104	29.6893
24	107.02	92.1749	100.806	76.2946	68.3544	77.3303
